# Supplementary material for: Channel nuclear pore protein 54 directs sexual differentiation and neuronal wiring of female reproductive behaviors in Drosophila
Source: BMC Biol. 2021 Oct 20;19:226. doi: 10.1186/s12915-021-01154-6 (PMC8527774; doi:10.1186/s12915-021-01154-6)
Supplement: Supplementary file 6 — Additional file 6. Source data underlying the presented graphs. [file 12915_2021_1154_MOESM6_ESM.xlsx]

## Sheet: Fig 1B,C & D
		Receptivity, in %																		Oviposition										Stage 14 oocytes
		Wt R	n	Wt SP	n	QB/Df R	n	QB/Df SP	n	MB/Df R	n	MB/Df SP	n	MB/Df; g8831/+ R	n	MB/Df; g8831/+ SP	n			Wt R	Wt SP	QB/Df R	QB/Df SP	MB/Df R	MB/Df SP	MB/Df; g8831/+ R	MB/Df; g8831/+ SP			control	MB/Df	QB62/Df
		76.2	21	9.5	21	81	21	33	21	85.7	21	76.2	21	95	21	15.8	19			3	45	0	6	0	4	8	60			45	40	48
		85.7	21	4.8	21	90	19	38.1	21	100	21	61.9	21	100	21	26.3	19			1	43	1	8	0	3	10	42			36	67	45
		100	21	21.7	23	95.5	21	42.9	21	85.7	21	86.4	22	88.9	18	4.3	23			0	51	0	9	0	4	0	31			38	31	72
								52.6	19			71.4	21							0	48	0	2	2	6	34	49			42	42	36
	Mean	87.3		12		88.8333		41.65		90.4667		73.975		94.6333		15.4667				2	53	0	3	0	9	1	58			47	58	49
	SEM	0		5.0362		4.22624		4.17223		4.76667		5.09712		3.20953		6.35304				1	44	0	5	0	7	9	45			43	56	51
																				0	46	0	14	0	2	31	87			50	58	53
																				0	49	12	6	1	4	0	50		Mean	43	50.2857	50.5714
																				0	53	0	5	2	10	0	27		SEM	1.85164	4.82412	4.13382
																				0	42	0	13	0	8	0	48
																			Mean	0.7	47.4	1.3	7.1	0.5	5.7	9.3	49.7
																			SEM	0.334996	1.27541	1.19304	1.25122	0.268742	0.856997	4.0799	5.28741

## Sheet: Fig 3E,F & G
		PPK Gal4 - Receptivity
					Numer of flies	Mated	% Mated	Total mated	Avg	std dev	Std error		PPK Gal4 - Oviposition
		1	Control (CS)	A	10	10	100	49	98	2.88675	1.66667															Mean	total Mean	Std Dev	Std Error of Mean
				B	20	19	95						1	Control (CS)	A	0	0	0	0	0	0	0	2	0	0	0.2	0.166667	0.057735	0.0333333
				C	20	20	100								B	0	1	0	0	0	0	0	0	0	0	0.1
		2	Control (CS) (Injected)	A	18	0	0	1	1.88679	2.88675	1.66667				C	0	0	0	1	0	0	0	0	1	0	0.2
				B	20	1	5						2	Control (CS) (SP Injected)	A	23	38	23	20	40	25					28.1667	29.25	1.53206	1.08333
				C	15	0	0								B	36	38	25	30	21	32					30.3333
		3	PPK Gal4 x UAS TNT	A	15	12	80	42	60	18.1231	9.06156
				B	20	8	40						3	PPK Gal4 x UAS TNT	A	6	4	0	0	3	16	0	26	0	39	9.4	10.5333	1.79258	1.03494
				C	15	11	73.33								B	29	11	12	23	9	16	0	26	0	0	12.6
				D	20	11	55								C	11	12	23	9	0	18	4	19	0	0	9.6
		4	PPK Gal4 x UAS TNT (SP Injected)	A	13	5	38.5	12	22.2222	12.6911	7.32719		4	PPK Gal4 x UAS TNT (SP Injected)	A	0	48	5	6	18	8	27	0	11	17	14	15.85	2.6163	1.85
				B	21	3	14.2								B	33	7	25	27	0	0	41	0	35	9	17.7
				C	20	4	20
		5	Otd FLP; PPK Gal4 x UAS Stop TNT	A	15	11	73.33	49	69.0141	7.77405	3.88702		5	Otd FLP; PPK GAL4 x UAS Stop TNT	A	0	0	0	1	0	0	0	0	0	0	0.1	0.1	1.69967e-17	9.81308e-18
				B	20	12	60								B	0	0	0	0	0	1	0	0	0	0	0.1
				C	18	12	66.67								C	0	1	0	0	0	0	0	0	0	0	0.1
				D	18	14	77.77						6	Otd FLP; PPK GAL4 x UAS Stop TNT (SP Injected)	A	2	0	0	0	0	0	0	31	0	0	3.3	3.05	0.353553	0.25
		6	Otd FLP; PPK Gal4 x UAS Stop TNT (SP Injected)	A	24	10	41.66	26	41.9355	2.24342	1.29524				B	0	7	0	9	0	0	0	0	0	12	2.8
				B	20	8	40
				C	18	8	44.44
		S.No	Control (CS)	UAS TNT. PPK Gal4	UAS Stop TNT. Otd FLP PPK Gal4
		1	65	29	24
		2	67	23	31
		3	53	28	42
		4	51	31	38
		5	65	33	42
		6	64	28	37
		Mean	60.8333	28.6667	35.6667
		Std Dev	6.94022	3.38625	7.00476
		Std Error	2.83333	1.38243	2.85968

## Sheet: Fig 4 B
Supplementary Table: Extended Nup54 gene region showing nucleotide substitutions (yellow) and indels (orange) between species. Numbers above sequence alignment are counts of sites. Numbers bellow sequence alignments refer to upstream (negative) and downstream Nup54 ORF (positive). Poistive (ORF) sites highlighted in grey correspond to exons. Substitutional hotspots are highlighted in green. Also …
									1	1	1	1	1	1	1	1	1	1	2	2	2	2	2	2	2	2	2	2	3	3	3	3	3	3	3	3	3	3	4	4	4	4	4	4	4	4	4	4	5
1	2	3	4	5	6	7	8	9	0	1	2	3	4	5	6	7	8	9	0	1	2	3	4	5	6	7	8	9	0	1	2	3	4	5	6	7	8	9	0	1	2	3	4	5	6	7	8	9	0
Dmel extended	G	C	G	C	C	A	C	A	T	C	G	G	G	G	T	C	A	C	C	C	A	G	G	C	A	C	C	G	A	A	G	A	A	C	C	T	T	A	T	T	C	T	C	A	C	G	C	T	C
Dsim extended	.	.	.	.	.	.	.	.	.	.	.	.	.	.	.	.	.	.	.	.	.	.	.	.	.	.	.	.	.	.	.	.	.	.	.	.	.	.	.	.	.	.	.	.	.	.	.	.	T
																			1	1	1	1	1	1	1	1	1	1	1	1	1	1	1	1	1	1	1	1	1	1	1	1	1	1	1	1	1	1	1
8	8	8	8	8	8	8	8	8	9	9	9	9	9	9	9	9	9	9	0	0	0	0	0	0	0	0	0	0	1	1	1	1	1	1	1	1	1	1	2	2	2	2	2	2	2	2	2	2	3
1	2	3	4	5	6	7	8	9	0	1	2	3	4	5	6	7	8	9	0	1	2	3	4	5	6	7	8	9	0	1	2	3	4	5	6	7	8	9	0	1	2	3	4	5	6	7	8	9	0
Dmel extended	T	C	C	G	C	A	C	C	A	A	G	C	T	C	A	T	G	C	A	T	A	A	G	G	T	G	T	T	C	C	A	C	G	A	T	G	A	G	A	G	C	G	T	A	A	G	T	A	T
Dsim extended	.	.	.	.	.	.	.	.	.	.	.	.	.	.	.	.	.	.	.	.	.	.	.	.	.	.	.	.	.	.	.	.	.	.	.	.	.	.	.	.	.	.	.	.	.	.	.	.	.
1	1	1	1	1	1	1	1	1	1	1	1	1	1	1	1	1	1	1	1	1	1	1	1	1	1	1	1	1	1	1	1	1	1	1	1	1	1	1	2	2	2	2	2	2	2	2	2	2	2
6	6	6	6	6	6	6	6	6	7	7	7	7	7	7	7	7	7	7	8	8	8	8	8	8	8	8	8	8	9	9	9	9	9	9	9	9	9	9	0	0	0	0	0	0	0	0	0	0	1
1	2	3	4	5	6	7	8	9	0	1	2	3	4	5	6	7	8	9	0	1	2	3	4	5	6	7	8	9	0	1	2	3	4	5	6	7	8	9	0	1	2	3	4	5	6	7	8	9	0
Dmel extended	A	A	C	C	A	T	T	T	C	G	C	A	C	G	C	T	A	G	G	T	C	A	C	A	G	T	A	A	A	A	A	T	G	T	C	G	G	C	A	A	A	G	G	A	C	T	C	G	C
Dsim extended	.	.	.	.	.	.	.	.	.	.	.	.	.	.	.	.	.	.	.	.	.	.	.	.	.	.	.	.	.	.	.	.	.	.	.	.	.	.	.	.	.	.	.	.	.	.	.	.	.
2	2	2	2	2	2	2	2	2	2	2	2	2	2	2	2	2	2	2	2	2	2	2	2	2	2	2	2	2	2	2	2	2	2	2	2	2	2	2	2	2	2	2	2	2	2	2	2	2	2
4	4	4	4	4	4	4	4	4	5	5	5	5	5	5	5	5	5	5	6	6	6	6	6	6	6	6	6	6	7	7	7	7	7	7	7	7	7	7	8	8	8	8	8	8	8	8	8	8	9
1	2	3	4	5	6	7	8	9	0	1	2	3	4	5	6	7	8	9	0	1	2	3	4	5	6	7	8	9	0	1	2	3	4	5	6	7	8	9	0	1	2	3	4	5	6	7	8	9	0
Dmel extended	G	T	A	T	G	C	G	G	G	T	G	T	T	G	T	T	C	A	C	G	C	C	G	G	G	T	A	C	A	G	C	A	T	G	G	A	T	T	C	C	G	G	T	C	A	C	T	A	C
Dsim extended	.	.	.	.	.	.	.	.	.	.	.	.	.	.	.	G	.	.	.	.	.	.	.	.	.	.	.	.	.	.	.	.	.	.	.	.	.	.	.	.	.	.	C	.	.	T	.	.	.
3	3	3	3	3	3	3	3	3	3	3	3	3	3	3	3	3	3	3	3	3	3	3	3	3	3	3	3	3	3	3	3	3	3	3	3	3	3	3	3	3	3	3	3	3	3	3	3	3	3
2	2	2	2	2	2	2	2	2	3	3	3	3	3	3	3	3	3	3	4	4	4	4	4	4	4	4	4	4	5	5	5	5	5	5	5	5	5	5	6	6	6	6	6	6	6	6	6	6	7
1	2	3	4	5	6	7	8	9	0	1	2	3	4	5	6	7	8	9	0	1	2	3	4	5	6	7	8	9	0	1	2	3	4	5	6	7	8	9	0	1	2	3	4	5	6	7	8	9	0
Dmel extended	G	G	T	A	C	A	A	G	T	T	C	A	A	C	G	A	T	A	A	C	G	T	G	G	T	T	A	C	C	C	A	C	T	C	C	A	A	G	C	C	G	G	A	G	G	A	G	A	T
Dsim extended	.	.	.	.	.	.	.	.	.	.	.	.	.	.	.	.	.	.	.	.	.	.	.	.	.	.	.	.	.	.	.	.	.	.	.	.	.	A	.	.	.	.	.	.	.	.	.	.	.
4	4	4	4	4	4	4	4	4	4	4	4	4	4	4	4	4	4	4	4	4	4	4	4	4	4	4	4	4	4	4	4	4	4	4	4	4	4	4	4	4	4	4	4	4	4	4	4	4	4
0	0	0	0	0	0	0	0	0	1	1	1	1	1	1	1	1	1	1	2	2	2	2	2	2	2	2	2	2	3	3	3	3	3	3	3	3	3	3	4	4	4	4	4	4	4	4	4	4	5
1	2	3	4	5	6	7	8	9	0	1	2	3	4	5	6	7	8	9	0	1	2	3	4	5	6	7	8	9	0	1	2	3	4	5	6	7	8	9	0	1	2	3	4	5	6	7	8	9	0
Dmel extended	A	T	C	C	T	G	T	T	C	T	A	C	A	A	G	A	T	G	T	G	C	G	G	C	C	A	C	T	C	C	A	A	T	G	A	G	T	C	T	A	A	T	T	C	G	G	T	T	A
Dsim extended	.	.	.	.	.	.	.	.	.	.	.	.	.	.	.	.	.	.	.	.	.	.	.	.	.	.	.	.	.	.	.	.	.	.	.	.	.	.	.	.	.	.	.	.	.	.	C	.	.
4	4	4	4	4	4	4	4	4	4	4	4	4	4	4	4	4	4	4	5	5	5	5	5	5	5	5	5	5	5	5	5	5	5	5	5	5	5	5	5	5	5	5	5	5	5	5	5	5	5
8	8	8	8	8	8	8	8	8	9	9	9	9	9	9	9	9	9	9	0	0	0	0	0	0	0	0	0	0	1	1	1	1	1	1	1	1	1	1	2	2	2	2	2	2	2	2	2	2	3
1	2	3	4	5	6	7	8	9	0	1	2	3	4	5	6	7	8	9	0	1	2	3	4	5	6	7	8	9	0	1	2	3	4	5	6	7	8	9	0	1	2	3	4	5	6	7	8	9	0
Dmel extended	C	T	C	A	A	A	T	G	A	C	C	A	G	G	T	G	G	T	C	T	C	G	G	T	G	C	C	A	C	T	G	T	C	G	C	C	G	C	C	T	C	T	G	A	A	G	C	T	G
Dsim extended	.	.	.	.	.	.	.	.	.	.	.	.	.	.	.	.	.	.	.	.	.	T	.	.	.	.	.	G	.	.	.	G	.	.	.	.	.	.	.	.	T	.	.	.	.	.	.	.	.
5	5	5	5	5	5	5	5	5	5	5	5	5	5	5	5	5	5	5	5	5	5	5	5	5	5	5	5	5	5	5	5	5	5	5	5	5	5	5	6	6	6	6	6	6	6	6	6	6	6
6	6	6	6	6	6	6	6	6	7	7	7	7	7	7	7	7	7	7	8	8	8	8	8	8	8	8	8	8	9	9	9	9	9	9	9	9	9	9	0	0	0	0	0	0	0	0	0	0	1
1	2	3	4	5	6	7	8	9	0	1	2	3	4	5	6	7	8	9	0	1	2	3	4	5	6	7	8	9	0	1	2	3	4	5	6	7	8	9	0	1	2	3	4	5	6	7	8	9	0
Dmel extended	T	A	A	G	A	A	A	G	G	A	C	A	A	C	C	A	T	G	T	T	T	A	C	A	A	C	G	A	A	G	A	G	T	T	G	A	A	G	A	T	G	C	A	A	C	G	C	T	T
Dsim extended	.	.	.	.	.	.	.	.	.	.	.	.	.	.	.	.	.	.	.	.	.	.	.	.	.	.	.	.	.	.	.	.	.	.	.	.	.	.	.	.	.	.	.	.	.	.	.	.	.
6	6	6	6	6	6	6	6	6	6	6	6	6	6	6	6	6	6	6	6	6	6	6	6	6	6	6	6	6	6	6	6	6	6	6	6	6	6	6	6	6	6	6	6	6	6	6	6	6	6
4	4	4	4	4	4	4	4	4	5	5	5	5	5	5	5	5	5	5	6	6	6	6	6	6	6	6	6	6	7	7	7	7	7	7	7	7	7	7	8	8	8	8	8	8	8	8	8	8	9
1	2	3	4	5	6	7	8	9	0	1	2	3	4	5	6	7	8	9	0	1	2	3	4	5	6	7	8	9	0	1	2	3	4	5	6	7	8	9	0	1	2	3	4	5	6	7	8	9	0
Dmel extended	T	T	T	G	T	C	A	G	C	C	G	G	C	A	C	A	A	C	T	T	T	G	A	T	G	G	C	G	A	T	G	G	T	G	A	C	G	A	G	G	A	C	G	A	C	A	A	G	G
Dsim extended	.	.	.	.	.	.	.	.	.	.	.	C	.	.	.	.	.	.	.	.	C	.	.	.	.	.	.	.	.	.	.	.	.	.	.	.	.	.	A	.	.	.	.	.	.	.	.	.	.
7	7	7	7	7	7	7	7	7	7	7	7	7	7	7	7	7	7	7	7	7	7	7	7	7	7	7	7	7	7	7	7	7	7	7	7	7	7	7	7	7	7	7	7	7	7	7	7	7	7
2	2	2	2	2	2	2	2	2	3	3	3	3	3	3	3	3	3	3	4	4	4	4	4	4	4	4	4	4	5	5	5	5	5	5	5	5	5	5	6	6	6	6	6	6	6	6	6	6	7
1	2	3	4	5	6	7	8	9	0	1	2	3	4	5	6	7	8	9	0	1	2	3	4	5	6	7	8	9	0	1	2	3	4	5	6	7	8	9	0	1	2	3	4	5	6	7	8	9	0
Dmel extended	T	G	G	A	C	T	G	G	G	C	A	T	G	A	A	C	A	T	C	A	A	C	C	G	C	T	T	C	G	T	C	T	T	C	T	G	A	G	A	A	A	G	C	G	A	C	A	G	C
Dsim extended	.	.	.	.	.	.	.	.	.	.	.	.	.	.	.	.	.	.	.	.	.	.	.	.	A	.	.	.	.	.	A	.	.	.	.	.	.	.	G	.	.	.	.	.	G	.	G	.	.
																															END DUBAI ORF
	-1455	-1454	-1453	-1452	-1451	-1450	-1449	-1448	-1447	-1446	-1445	-1444	-1443	-1442	-1441	-1440	-1439	-1438	-1437	-1436	-1435	-1434	-1433	-1432	-1431	-1430	-1429	-1428	-1427	-1426	-1425	-1424	-1423	-1422	-1421	-1420	-1419	-1418	-1417	-1416	-1415	-1414	-1413	-1412	-1411	-1410	-1409	-1408	-1407
8	8	8	8	8	8	8	8	8	8	8	8	8	8	8	8	8	8	8	8	8	8	8	8	8	8	8	8	8	8	8	8	8	8	8	8	8	8	8	8	8	8	8	8	8	8	8	8	8	8
0	0	0	0	0	0	0	0	0	1	1	1	1	1	1	1	1	1	1	2	2	2	2	2	2	2	2	2	2	3	3	3	3	3	3	3	3	3	3	4	4	4	4	4	4	4	4	4	4	5
1	2	3	4	5	6	7	8	9	0	1	2	3	4	5	6	7	8	9	0	1	2	3	4	5	6	7	8	9	0	1	2	3	4	5	6	7	8	9	0	1	2	3	4	5	6	7	8	9	0
Dmel extended	A	C	A	T	A	T	A	C	T	T	G	T	C	T	A	C	T	T	T	A	T	G	A	A	A	C	A	C	G	C	G	C	A	T	A	C	T	A	A	T	C	G	A	A	A	T	G	T	T
Dsim extended	.	.	.	.	.	.	.	.	.	.	.	.	.	.	.	.	.	.	.	.	.	.	.	.	.	.	.	.	.	.	.	.	.	.	.	.	.	.	.	.	.	.	.	.	.	.	.	.	.
	-1375	-1374	-1373	-1372	-1371	-1370	-1369	-1368	-1367	-1366	-1365	-1364	-1363	-1362	-1361	-1360	-1359	-1358	-1357	-1356	-1355	-1354	-1353	-1352	-1351	-1350	-1349	-1348	-1347	-1346	-1345	-1344	-1343	-1342	-1341	-1340	-1339	-1338	-1337	-1336	-1335	-1334	-1333	-1332	-1331	-1330	-1329	-1328	-1327
8	8	8	8	8	8	8	8	8	8	8	8	8	8	8	8	8	8	8	9	9	9	9	9	9	9	9	9	9	9	9	9	9	9	9	9	9	9	9	9	9	9	9	9	9	9	9	9	9	9
8	8	8	8	8	8	8	8	8	9	9	9	9	9	9	9	9	9	9	0	0	0	0	0	0	0	0	0	0	1	1	1	1	1	1	1	1	1	1	2	2	2	2	2	2	2	2	2	2	3
1	2	3	4	5	6	7	8	9	0	1	2	3	4	5	6	7	8	9	0	1	2	3	4	5	6	7	8	9	0	1	2	3	4	5	6	7	8	9	0	1	2	3	4	5	6	7	8	9	0
Dmel extended	A	A	T	C	-	-	G	A	G	A	T	A	T	A	T	G	C	G	C	C	T	A	C	G	T	A	T	A	T	C	G	A	A	G	T	G	T	A	T	G	A	G	A	A	A	C	G	C	G
Dsim extended	.	.	.	.	G	A	.	.	.	.	.	.	.	.	.	.	.	.	.	.	.	.	.	.	.	.	.	T	.	.	.	.	.	.	.	.	.	.	.	.	.	.	.	.	.	.	.	.	.
	-1295	-1294	-1293	-1292	-1291	-1290	-1289	-1288	-1287	-1286	-1285	-1284	-1283	-1282	-1281	-1280	-1279	-1278	-1277	-1276	-1275	-1274	-1273	-1272	-1271	-1270	-1269	-1268	-1267	-1266	-1265	-1264	-1263	-1262	-1261	-1260	-1259	-1258	-1257	-1256	-1255	-1254	-1253	-1252	-1251	-1250	-1249	-1248	-1247
																																							1	1	1	1	1	1	1	1	1	1	1
9	9	9	9	9	9	9	9	9	9	9	9	9	9	9	9	9	9	9	9	9	9	9	9	9	9	9	9	9	9	9	9	9	9	9	9	9	9	9	0	0	0	0	0	0	0	0	0	0	0
6	6	6	6	6	6	6	6	6	7	7	7	7	7	7	7	7	7	7	8	8	8	8	8	8	8	8	8	8	9	9	9	9	9	9	9	9	9	9	0	0	0	0	0	0	0	0	0	0	1
1	2	3	4	5	6	7	8	9	0	1	2	3	4	5	6	7	8	9	0	1	2	3	4	5	6	7	8	9	0	1	2	3	4	5	6	7	8	9	0	1	2	3	4	5	6	7	8	9	0
Dmel extended	G	T	T	G	T	T	G	T	C	G	A	T	G	T	T	T	T	C	T	A	A	A	T	T	G	T	T	T	C	T	T	C	C	T	T	T	T	C	T	C	C	T	T	G	A	T	C	C	T
Dsim extended	.	.	.	.	.	.	.	.	.	C	.	.	.	.	.	.	.	.	.	G	.	.	.	.	.	.	.	.	.	.	.	.	.	.	.	.	C	.	.	.	.	.	.	.	.	.	G	A	.
	-1215	-1214	-1213	-1212	-1211	-1210	-1209	-1208	-1207	-1206	-1205	-1204	-1203	-1202	-1201	-1200	-1199	-1198	-1197	-1196	-1195	-1194	-1193	-1192	-1191	-1190	-1189	-1188	-1187	-1186	-1185	-1184	-1183	-1182	-1181	-1180	-1179	-1178	-1177	-1176	-1175	-1174	-1173	-1172	-1171	-1170	-1169	-1168	-1167
1	1	1	1	1	1	1	1	1	1	1	1	1	1	1	1	1	1	1	1	1	1	1	1	1	1	1	1	1	1	1	1	1	1	1	1	1	1	1	1	1	1	1	1	1	1	1	1	1	1
0	0	0	0	0	0	0	0	0	0	0	0	0	0	0	0	0	0	0	0	0	0	0	0	0	0	0	0	0	0	0	0	0	0	0	0	0	0	0	0	0	0	0	0	0	0	0	0	0	0
4	4	4	4	4	4	4	4	4	5	5	5	5	5	5	5	5	5	5	6	6	6	6	6	6	6	6	6	6	7	7	7	7	7	7	7	7	7	7	8	8	8	8	8	8	8	8	8	8	9
1	2	3	4	5	6	7	8	9	0	1	2	3	4	5	6	7	8	9	0	1	2	3	4	5	6	7	8	9	0	1	2	3	4	5	6	7	8	9	0	1	2	3	4	5	6	7	8	9	0
Dmel extended	A	T	C	C	A	C	T	C	A	T	A	C	G	A	A	C	G	C	A	A	A	C	T	A	T	T	A	T	T	G	T	A	T	T	T	C	C	A	T	T	T	A	C	A	A	A	A	T	T
Dsim extended	.	.	.	.	.	.	.	.	.	.	.	.	.	.	.	.	.	.	.	.	.	.	.	.	.	.	.	.	.	.	.	.	.	.	.	.	.	.	.	.	.	.	.	.	.	.	.	.	.
	-1135	-1134	-1133	-1132	-1131	-1130	-1129	-1128	-1127	-1126	-1125	-1124	-1123	-1122	-1121	-1120	-1119	-1118	-1117	-1116	-1115	-1114	-1113	-1112	-1111	-1110	-1109	-1108	-1107	-1106	-1105	-1104	-1103	-1102	-1101	-1100	-1099	-1098	-1097	-1096	-1095	-1094	-1093	-1092	-1091	-1090	-1089	-1088	-1087
1	1	1	1	1	1	1	1	1	1	1	1	1	1	1	1	1	1	1	1	1	1	1	1	1	1	1	1	1	1	1	1	1	1	1	1	1	1	1	1	1	1	1	1	1	1	1	1	1	1
1	1	1	1	1	1	1	1	1	1	1	1	1	1	1	1	1	1	1	1	1	1	1	1	1	1	1	1	1	1	1	1	1	1	1	1	1	1	1	1	1	1	1	1	1	1	1	1	1	1
2	2	2	2	2	2	2	2	2	3	3	3	3	3	3	3	3	3	3	4	4	4	4	4	4	4	4	4	4	5	5	5	5	5	5	5	5	5	5	6	6	6	6	6	6	6	6	6	6	7
1	2	3	4	5	6	7	8	9	0	1	2	3	4	5	6	7	8	9	0	1	2	3	4	5	6	7	8	9	0	1	2	3	4	5	6	7	8	9	0	1	2	3	4	5	6	7	8	9	0
Dmel extended	C	C	T	A	G	T	T	G	T	A	G	A	A	C	G	T	G	C	A	T	A	T	A	T	G	C	G	A	A	C	A	C	A	A	A	C	A	T	A	T	T	T	A	A	T	T	A	T	A
Dsim extended	.	.	.	.	.	.	.	T	.	.	.	.	.	.	.	.	.	.	.	.	.	.	.	.	.	.	.	.	.	.	.	.	.	T	.	.	.	.	.	.	.	A	.	.	.	.	.	.	.
	-1055	-1054	-1053	-1052	-1051	-1050	-1049	-1048	-1047	-1046	-1045	-1044	-1043	-1042	-1041	-1040	-1039	-1038	-1037	-1036	-1035	-1034	-1033	-1032	-1031	-1030	-1029	-1028	-1027	-1026	-1025	-1024	-1023	-1022	-1021	-1020	-1019	-1018	-1017	-1016	-1015	-1014	-1013	-1012	-1011	-1010	-1009	-1008	-1007
1	1	1	1	1	1	1	1	1	1	1	1	1	1	1	1	1	1	1	1	1	1	1	1	1	1	1	1	1	1	1	1	1	1	1	1	1	1	1	1	1	1	1	1	1	1	1	1	1	1
2	2	2	2	2	2	2	2	2	2	2	2	2	2	2	2	2	2	2	2	2	2	2	2	2	2	2	2	2	2	2	2	2	2	2	2	2	2	2	2	2	2	2	2	2	2	2	2	2	2
0	0	0	0	0	0	0	0	0	1	1	1	1	1	1	1	1	1	1	2	2	2	2	2	2	2	2	2	2	3	3	3	3	3	3	3	3	3	3	4	4	4	4	4	4	4	4	4	4	5
1	2	3	4	5	6	7	8	9	0	1	2	3	4	5	6	7	8	9	0	1	2	3	4	5	6	7	8	9	0	1	2	3	4	5	6	7	8	9	0	1	2	3	4	5	6	7	8	9	0
Dmel extended	A	G	C	C	A	G	A	A	A	T	A	G	G	A	G	C	G	A	T	A	T	A	C	T	T	G	A	A	T	C	C	G	A	A	G	A	C	C	A	C	T	A	A	C	T	T	C	C	A
Dsim extended	.	.	.	.	.	.	.	.	.	.	.	A	.	.	.	.	.	.	.	.	.	-	-	-	-	-	-	.	.	.	.	.	.	.	.	.	.	.	.	.	.	.	.	.	.	.	.	.	.
	-975	-974	-973	-972	-971	-970	-969	-968	-967	-966	-965	-964	-963	-962	-961	-960	-959	-958	-957	-956	-955	-954	-953	-952	-951	-950	-949	-948	-947	-946	-945	-944	-943	-942	-941	-940	-939	-938	-937	-936	-935	-934	-933	-932	-931	-930	-929	-928	-927
1	1	1	1	1	1	1	1	1	1	1	1	1	1	1	1	1	1	1	1	1	1	1	1	1	1	1	1	1	1	1	1	1	1	1	1	1	1	1	1	1	1	1	1	1	1	1	1	1	1
2	2	2	2	2	2	2	2	2	2	2	2	2	2	2	2	2	2	2	3	3	3	3	3	3	3	3	3	3	3	3	3	3	3	3	3	3	3	3	3	3	3	3	3	3	3	3	3	3	3
8	8	8	8	8	8	8	8	8	9	9	9	9	9	9	9	9	9	9	0	0	0	0	0	0	0	0	0	0	1	1	1	1	1	1	1	1	1	1	2	2	2	2	2	2	2	2	2	2	3
1	2	3	4	5	6	7	8	9	0	1	2	3	4	5	6	7	8	9	0	1	2	3	4	5	6	7	8	9	0	1	2	3	4	5	6	7	8	9	0	1	2	3	4	5	6	7	8	9	0
Dmel extended	T	A	G	T	T	T	T	T	A	A	C	G	C	A	C	A	G	C	T	C	G	A	A	A	T	T	A	A	A	T	C	A	T	A	T	C	T	C	G	A	G	T	T	G	C	A	A	T	C
Dsim extended	.	.	.	.	.	.	.	.	.	.	.	.	.	.	.	.	.	.	.	.	.	.	.	.	.	.	.	.	.	.	.	.	A	.	.	.	.	.	.	.	.	.	.	.	.	.	.	.	.
	-895	-894	-893	-892	-891	-890	-889	-888	-887	-886	-885	-884	-883	-882	-881	-880	-879	-878	-877	-876	-875	-874	-873	-872	-871	-870	-869	-868	-867	-866	-865	-864	-863	-862	-861	-860	-859	-858	-857	-856	-855	-854	-853	-852	-851	-850	-849	-848	-847
1	1	1	1	1	1	1	1	1	1	1	1	1	1	1	1	1	1	1	1	1	1	1	1	1	1	1	1	1	1	1	1	1	1	1	1	1	1	1	1	1	1	1	1	1	1	1	1	1	1
3	3	3	3	3	3	3	3	3	3	3	3	3	3	3	3	3	3	3	3	3	3	3	3	3	3	3	3	3	3	3	3	3	3	3	3	3	3	3	4	4	4	4	4	4	4	4	4	4	4
6	6	6	6	6	6	6	6	6	7	7	7	7	7	7	7	7	7	7	8	8	8	8	8	8	8	8	8	8	9	9	9	9	9	9	9	9	9	9	0	0	0	0	0	0	0	0	0	0	1
1	2	3	4	5	6	7	8	9	0	1	2	3	4	5	6	7	8	9	0	1	2	3	4	5	6	7	8	9	0	1	2	3	4	5	6	7	8	9	0	1	2	3	4	5	6	7	8	9	0
Dmel extended	C	G	C	G	G	C	A	T	T	G	A	C	T	T	G	T	A	T	A	G	A	T	C	G	-	-	-	-	-	-	-	-	-	-	A	G	A	T	C	G	T	T	T	A	T	A	G	A	T
Dsim extended	.	.	.	.	.	.	.	.	.	.	.	.	.	.	.	.	.	.	.	A	.	C	A	T	A	A	A	C	A	T	A	A	A	C	.	.	.	.	.	T	.	G	.	.	.	.	.	.	.
	-815	-814	-813	-812	-811	-810	-809	-808	-807	-806	-805	-804	-803	-802	-801	-800	-799	-798	-797	-796	-795	-794	-793	-792	-791	-790	-789	-788	-787	-786	-785	-784	-783	-782	-781	-780	-779	-778	-777	-776	-775	-774	-773	-772	-771	-770	-769	-768	-767
1	1	1	1	1	1	1	1	1	1	1	1	1	1	1	1	1	1	1	1	1	1	1	1	1	1	1	1	1	1	1	1	1	1	1	1	1	1	1	1	1	1	1	1	1	1	1	1	1	1
4	4	4	4	4	4	4	4	4	4	4	4	4	4	4	4	4	4	4	4	4	4	4	4	4	4	4	4	4	4	4	4	4	4	4	4	4	4	4	4	4	4	4	4	4	4	4	4	4	4
4	4	4	4	4	4	4	4	4	5	5	5	5	5	5	5	5	5	5	6	6	6	6	6	6	6	6	6	6	7	7	7	7	7	7	7	7	7	7	8	8	8	8	8	8	8	8	8	8	9
1	2	3	4	5	6	7	8	9	0	1	2	3	4	5	6	7	8	9	0	1	2	3	4	5	6	7	8	9	0	1	2	3	4	5	6	7	8	9	0	1	2	3	4	5	6	7	8	9	0
Dmel extended	T	T	C	A	C	T	G	T	T	A	A	T	T	T	T	A	G	C	A	A	A	T	T	T	C	A	A	A	A	A	A	T	T	T	G	C	G	C	A	T	G	T	G	C	G	A	C	A	C
Dsim extended	.	.	.	.	.	.	.	.	.	.	.	.	.	.	.	G	.	.	.	.	.	.	.	.	.	.	.	.	.	.	.	.	.	.	.	.	T	A	.	.	.	.	.	.	.	.	.	.	.
	-735	-734	-733	-732	-731	-730	-729	-728	-727	-726	-725	-724	-723	-722	-721	-720	-719	-718	-717	-716	-715	-714	-713	-712	-711	-710	-709	-708	-707	-706	-705	-704	-703	-702	-701	-700	-699	-698	-697	-696	-695	-694	-693	-692	-691	-690	-689	-688	-687
1	1	1	1	1	1	1	1	1	1	1	1	1	1	1	1	1	1	1	1	1	1	1	1	1	1	1	1	1	1	1	1	1	1	1	1	1	1	1	1	1	1	1	1	1	1	1	1	1	1
5	5	5	5	5	5	5	5	5	5	5	5	5	5	5	5	5	5	5	5	5	5	5	5	5	5	5	5	5	5	5	5	5	5	5	5	5	5	5	5	5	5	5	5	5	5	5	5	5	5
2	2	2	2	2	2	2	2	2	3	3	3	3	3	3	3	3	3	3	4	4	4	4	4	4	4	4	4	4	5	5	5	5	5	5	5	5	5	5	6	6	6	6	6	6	6	6	6	6	7
1	2	3	4	5	6	7	8	9	0	1	2	3	4	5	6	7	8	9	0	1	2	3	4	5	6	7	8	9	0	1	2	3	4	5	6	7	8	9	0	1	2	3	4	5	6	7	8	9	0
Dmel extended	C	T	T	T	G	G	A	T	C	T	G	G	T	G	A	G	C	A	G	A	G	G	T	T	G	C	G	A	T	G	A	A	T	T	T	T	G	A	A	C	G	T	T	A	T	T	G	C	A
Dsim extended	.	.	.	.	.	.	.	.	.	.	.	.	C	.	.	.	.	.	.	.	.	.	.	.	.	.	.	.	.	.	.	.	.	.	.	.	.	.	.	.	.	.	.	.	.	.	.	.	.
	-655	-654	-653	-652	-651	-650	-649	-648	-647	-646	-645	-644	-643	-642	-641	-640	-639	-638	-637	-636	-635	-634	-633	-632	-631	-630	-629	-628	-627	-626	-625	-624	-623	-622	-621	-620	-619	-618	-617	-616	-615	-614	-613	-612	-611	-610	-609	-608	-607
1	1	1	1	1	1	1	1	1	1	1	1	1	1	1	1	1	1	1	1	1	1	1	1	1	1	1	1	1	1	1	1	1	1	1	1	1	1	1	1	1	1	1	1	1	1	1	1	1	1
6	6	6	6	6	6	6	6	6	6	6	6	6	6	6	6	6	6	6	6	6	6	6	6	6	6	6	6	6	6	6	6	6	6	6	6	6	6	6	6	6	6	6	6	6	6	6	6	6	6
0	0	0	0	0	0	0	0	0	1	1	1	1	1	1	1	1	1	1	2	2	2	2	2	2	2	2	2	2	3	3	3	3	3	3	3	3	3	3	4	4	4	4	4	4	4	4	4	4	5
1	2	3	4	5	6	7	8	9	0	1	2	3	4	5	6	7	8	9	0	1	2	3	4	5	6	7	8	9	0	1	2	3	4	5	6	7	8	9	0	1	2	3	4	5	6	7	8	9	0
Dmel extended	A	T	A	T	G	G	T	G	T	A	T	G	T	C	T	A	T	T	G	A	T	A	A	C	C	A	A	A	A	T	C	T	A	T	A	C	T	A	T	G	C	T	A	T	G	C	T	A	T
Dsim extended	.	.	.	.	.	.	.	.	.	.	.	.	.	.	.	.	.	.	.	.	.	.	.	.	.	.	.	.	.	.	.	.	.	.	.	.	.	.	.	.	.	.	.	.	.	.	.	.	.
melpol	-	-	-	-	-	-	-	-	-	-	-	-	-	-	-	-	-	-	-	-	-	-	-	-	-	-	-	-	-	-	-	-	-	-	-	-	-	-	-	-	-	-	-	-	-	-	-	-	-
	-575	-574	-573	-572	-571	-570	-569	-568	-567	-566	-565	-564	-563	-562	-561	-560	-559	-558	-557	-556	-555	-554	-553	-552	-551	-550	-549	-548	-547	-546	-545	-544	-543	-542	-541	-540	-539	-538	-537	-536	-535	-534	-533	-532	-531	-530	-529	-528	-527
1	1	1	1	1	1	1	1	1	1	1	1	1	1	1	1	1	1	1	1	1	1	1	1	1	1	1	1	1	1	1	1	1	1	1	1	1	1	1	1	1	1	1	1	1	1	1	1	1	1
6	6	6	6	6	6	6	6	6	6	6	6	6	6	6	6	6	6	6	7	7	7	7	7	7	7	7	7	7	7	7	7	7	7	7	7	7	7	7	7	7	7	7	7	7	7	7	7	7	7
8	8	8	8	8	8	8	8	8	9	9	9	9	9	9	9	9	9	9	0	0	0	0	0	0	0	0	0	0	1	1	1	1	1	1	1	1	1	1	2	2	2	2	2	2	2	2	2	2	3
1	2	3	4	5	6	7	8	9	0	1	2	3	4	5	6	7	8	9	0	1	2	3	4	5	6	7	8	9	0	1	2	3	4	5	6	7	8	9	0	1	2	3	4	5	6	7	8	9	0
Dmel extended	A	A	G	A	G	T	G	T	T	T	A	A	T	T	A	T	T	A	G	A	G	T	C	A	C	G	A	A	A	G	A	G	T	T	T	A	A	T	G	T	G	A	A	A	A	C	A	A	C
Dsim extended	.	.	.	.	.	C	.	.	.	.	.	.	.	.	.	.	A	.	.	.	.	-	-	-	-	-	-	-	-	-	-	-	-	-	.	.	T	G	A	.	.	.	.	.	.	.	.	.	.
	-495	-494	-493	-492	-491	-490	-489	-488	-487	-486	-485	-484	-483	-482	-481	-480	-479	-478	-477	-476	-475	-474	-473	-472	-471	-470	-469	-468	-467	-466	-465	-464	-463	-462	-461	-460	-459	-458	-457	-456	-455	-454	-453	-452	-451	-450	-449	-448	-447
1	1	1	1	1	1	1	1	1	1	1	1	1	1	1	1	1	1	1	1	1	1	1	1	1	1	1	1	1	1	1	1	1	1	1	1	1	1	1	1	1	1	1	1	1	1	1	1	1	1
7	7	7	7	7	7	7	7	7	7	7	7	7	7	7	7	7	7	7	7	7	7	7	7	7	7	7	7	7	7	7	7	7	7	7	7	7	7	7	8	8	8	8	8	8	8	8	8	8	8
6	6	6	6	6	6	6	6	6	7	7	7	7	7	7	7	7	7	7	8	8	8	8	8	8	8	8	8	8	9	9	9	9	9	9	9	9	9	9	0	0	0	0	0	0	0	0	0	0	1
1	2	3	4	5	6	7	8	9	0	1	2	3	4	5	6	7	8	9	0	1	2	3	4	5	6	7	8	9	0	1	2	3	4	5	6	7	8	9	0	1	2	3	4	5	6	7	8	9	0
Dmel extended	A	T	C	A	A	A	A	A	G	A	A	A	A	G	C	A	A	T	G	A	T	C	A	G	A	A	A	G	G	A	G	G	A	T	A	T	T	A	T	A	T	T	C	A	G	T	T	C	A
Dsim extended	.	.	.	.	.	.	.	.	.	.	.	.	.	.	T	.	G	.	A	.	C	A	.	.	.	.	.	C	.	.	.	.	.	.	.	.	.	.	.	.	.	.	.	.	.	.	.	.	.
	-415	-414	-413	-412	-411	-410	-409	-408	-407	-406	-405	-404	-403	-402	-401	-400	-399	-398	-397	-396	-395	-394	-393	-392	-391	-390	-389	-388	-387	-386	-385	-384	-383	-382	-381	-380	-379	-378	-377	-376	-375	-374	-373	-372	-371	-370	-369	-368	-367
1	1	1	1	1	1	1	1	1	1	1	1	1	1	1	1	1	1	1	1	1	1	1	1	1	1	1	1	1	1	1	1	1	1	1	1	1	1	1	1	1	1	1	1	1	1	1	1	1	1
8	8	8	8	8	8	8	8	8	8	8	8	8	8	8	8	8	8	8	8	8	8	8	8	8	8	8	8	8	8	8	8	8	8	8	8	8	8	8	8	8	8	8	8	8	8	8	8	8	8
4	4	4	4	4	4	4	4	4	5	5	5	5	5	5	5	5	5	5	6	6	6	6	6	6	6	6	6	6	7	7	7	7	7	7	7	7	7	7	8	8	8	8	8	8	8	8	8	8	9
1	2	3	4	5	6	7	8	9	0	1	2	3	4	5	6	7	8	9	0	1	2	3	4	5	6	7	8	9	0	1	2	3	4	5	6	7	8	9	0	1	2	3	4	5	6	7	8	9	0
Dmel extended	A	A	A	A	C	T	T	G	A	C	A	G	G	A	T	T	A	T	T	G	A	A	G	T	G	G	C	G	A	A	T	T	G	A	T	T	T	T	C	T	T	G	C	C	G	C	C	A	A
Dsim extended	.	T	C	.	.	C	A	.	.	T	.	.	.	.	.	C	.	.	.	.	.	.	.	.	.	.	.	.	C	.	-	-	A	.	A	C	A	A	T	A	A	.	.	.	.	.	.	.	.
	-335	-334	-333	-332	-331	-330	-329	-328	-327	-326	-325	-324	-323	-322	-321	-320	-319	-318	-317	-316	-315	-314	-313	-312	-311	-310	-309	-308	-307	-306	-305	-304	-303	-302	-301	-300	-299	-298	-297	-296	-295	-294	-293	-292	-291	-290	-289	-288	-287
1	1	1	1	1	1	1	1	1	1	1	1	1	1	1	1	1	1	1	1	1	1	1	1	1	1	1	1	1	1	1	1	1	1	1	1	1	1	1	1	1	1	1	1	1	1	1	1	1	1
9	9	9	9	9	9	9	9	9	9	9	9	9	9	9	9	9	9	9	9	9	9	9	9	9	9	9	9	9	9	9	9	9	9	9	9	9	9	9	9	9	9	9	9	9	9	9	9	9	9
2	2	2	2	2	2	2	2	2	3	3	3	3	3	3	3	3	3	3	4	4	4	4	4	4	4	4	4	4	5	5	5	5	5	5	5	5	5	5	6	6	6	6	6	6	6	6	6	6	7
1	2	3	4	5	6	7	8	9	0	1	2	3	4	5	6	7	8	9	0	1	2	3	4	5	6	7	8	9	0	1	2	3	4	5	6	7	8	9	0	1	2	3	4	5	6	7	8	9	0
Dmel extended	G	T	C	G	G	G	C	C	T	A	A	G	A	C	T	A	T	C	G	A	T	A	A	T	T	T	A	G	A	C	C	G	C	G	C	G	G	C	A	G	T	G	T	T	A	C	C	A	A
Dsim extended	A	.	.	.	.	.	T	.	.	.	.	.	.	.	.	.	.	.	.	.	.	.	.	.	.	.	.	.	.	.	.	.	.	.	.	.	.	.	.	.	.	.	.	.	.	.	.	.	.
	-255	-254	-253	-252	-251	-250	-249	-248	-247	-246	-245	-244	-243	-242	-241	-240	-239	-238	-237	-236	-235	-234	-233	-232	-231	-230	-229	-228	-227	-226	-225	-224	-223	-222	-221	-220	-219	-218	-217	-216	-215	-214	-213	-212	-211	-210	-209	-208	-207
2	2	2	2	2	2	2	2	2	2	2	2	2	2	2	2	2	2	2	2	2	2	2	2	2	2	2	2	2	2	2	2	2	2	2	2	2	2	2	2	2	2	2	2	2	2	2	2	2	2
0	0	0	0	0	0	0	0	0	0	0	0	0	0	0	0	0	0	0	0	0	0	0	0	0	0	0	0	0	0	0	0	0	0	0	0	0	0	0	0	0	0	0	0	0	0	0	0	0	0
0	0	0	0	0	0	0	0	0	1	1	1	1	1	1	1	1	1	1	2	2	2	2	2	2	2	2	2	2	3	3	3	3	3	3	3	3	3	3	4	4	4	4	4	4	4	4	4	4	5
1	2	3	4	5	6	7	8	9	0	1	2	3	4	5	6	7	8	9	0	1	2	3	4	5	6	7	8	9	0	1	2	3	4	5	6	7	8	9	0	1	2	3	4	5	6	7	8	9	0
Dmel extended	G	C	A	A	G	G	G	T	G	A	G	A	G	C	C	C	A	T	T	T	A	C	A	A	T	C	T	G	G	T	A	A	C	A	C	T	G	C	T	A	G	A	A	A	G	C	G	C	C
Dsim extended	.	.	.	.	.	.	.	G	.	.	.	T	.	.	T	.	.	.	.	C	.	.	.	.	.	.	.	.	.	.	.	.	.	.	.	.	.	.	.	.	.	.	.	.	.	.	.	.	.
	-175	-174	-173	-172	-171	-170	-169	-168	-167	-166	-165	-164	-163	-162	-161	-160	-159	-158	-157	-156	-155	-154	-153	-152	-151	-150	-149	-148	-147	-146	-145	-144	-143	-142	-141	-140	-139	-138	-137	-136	-135	-134	-133	-132	-131	-130	-129	-128	-127
													Nup54 Transcription Start
2	2	2	2	2	2	2	2	2	2	2	2	2	2	2	2	2	2	2	2	2	2	2	2	2	2	2	2	2	2	2	2	2	2	2	2	2	2	2	2	2	2	2	2	2	2	2	2	2	2
0	0	0	0	0	0	0	0	0	0	0	0	0	0	0	0	0	0	0	1	1	1	1	1	1	1	1	1	1	1	1	1	1	1	1	1	1	1	1	1	1	1	1	1	1	1	1	1	1	1
8	8	8	8	8	8	8	8	8	9	9	9	9	9	9	9	9	9	9	0	0	0	0	0	0	0	0	0	0	1	1	1	1	1	1	1	1	1	1	2	2	2	2	2	2	2	2	2	2	3
1	2	3	4	5	6	7	8	9	0	1	2	3	4	5	6	7	8	9	0	1	2	3	4	5	6	7	8	9	0	1	2	3	4	5	6	7	8	9	0	1	2	3	4	5	6	7	8	9	0
Dmel extended	T	T	T	T	A	T	T	A	C	A	A	T	A	A	A	A	T	A	G	A	A	T	T	G	T	A	C	A	A	A	T	T	C	C	G	G	C	C	C	C	T	A	G	G	A	A	A	G	G
Dsim extended	.	.	.	.	.	.	.	.	.	.	.	.	.	.	.	T	.	.	.	.	.	.	.	.	.	.	.	.	.	.	.	.	.	.	.	.	.	.	.	.	.	.	A	.	.	.	.	.	.
	-95	-94	-93	-92	-91	-90	-89	-88	-87	-86	-85	-84	-83	-82	-81	-80	-79	-78	-77	-76	-75	-74	-73	-72	-71	-70	-69	-68	-67	-66	-65	-64	-63	-62	-61	-60	-59	-58	-57	-56	-55	-54	-53	-52	-51	-50	-49	-48	-47
2	2	2	2	2	2	2	2	2	2	2	2	2	2	2	2	2	2	2	2	2	2	2	2	2	2	2	2	2	2	2	2	2	2	2	2	2	2	2	2	2	2	2	2	2	2	2	2	2	2
1	1	1	1	1	1	1	1	1	1	1	1	1	1	1	1	1	1	1	1	1	1	1	1	1	1	1	1	1	1	1	1	1	1	1	1	1	1	1	2	2	2	2	2	2	2	2	2	2	2
6	6	6	6	6	6	6	6	6	7	7	7	7	7	7	7	7	7	7	8	8	8	8	8	8	8	8	8	8	9	9	9	9	9	9	9	9	9	9	0	0	0	0	0	0	0	0	0	0	1
1	2	3	4	5	6	7	8	9	0	1	2	3	4	5	6	7	8	9	0	1	2	3	4	5	6	7	8	9	0	1	2	3	4	5	6	7	8	9	0	1	2	3	4	5	6	7	8	9	0
Dmel extended	T	G	A	G	A	A	T	A	C	C	G	C	A	T	C	A	T	G	T	C	G	T	T	C	T	T	C	G	G	A	T	C	C	A	A	C	A	C	G	T	C	G	C	T	G	G	G	A	G
Dsim extended	.	C	.	.	.	.	.	.	.	.	.	.	.	.	.	.	.	.	.	.	.	.	.	.	.	.	.	.	.	.	G	.	.	.	.	.	.	.	.	.	.	.	.	.	.	.	.	.	.
	-15	-14	-13	-12	-11	-10	-9	-8	-7	-6	-5	-4	-3	-2	-1	1	2	3	4	5	6	7	8	9	10	11	12	13	14	15	16	17	18	19	20	21	22	23	24	25	26	27	28	29	30	31	32	33	34
																Nup54 ORF
2	2	2	2	2	2	2	2	2	2	2	2	2	2	2	2	2	2	2	2	2	2	2	2	2	2	2	2	2	2	2	2	2	2	2	2	2	2	2	2	2	2	2	2	2	2	2	2	2	2
2	2	2	2	2	2	2	2	2	2	2	2	2	2	2	2	2	2	2	2	2	2	2	2	2	2	2	2	2	2	2	2	2	2	2	2	2	2	2	2	2	2	2	2	2	2	2	2	2	2
4	4	4	4	4	4	4	4	4	5	5	5	5	5	5	5	5	5	5	6	6	6	6	6	6	6	6	6	6	7	7	7	7	7	7	7	7	7	7	8	8	8	8	8	8	8	8	8	8	9
1	2	3	4	5	6	7	8	9	0	1	2	3	4	5	6	7	8	9	0	1	2	3	4	5	6	7	8	9	0	1	2	3	4	5	6	7	8	9	0	1	2	3	4	5	6	7	8	9	0
Dmel extended	G	T	A	A	A	C	A	A	G	A	C	C	T	C	A	T	G	C	C	C	T	T	T	T	C	T	C	C	A	A	A	T	A	T	T	T	G	T	G	G	G	G	T	C	C	A	T	T	T
Dsim extended	.	.	.	.	.	.	.	.	.	G	.	.	.	.	.	.	.	.	.	.	.	.	.	.	.	.	.	.	.	.	G	.	.	.	.	.	.	.	.	.	.	.	.	.	.	.	.	.	.
	66	67	68	69	70	71	72	73	74	75	76	77	78	79	80	81	82	83	84	85	86	87	88	89	90	91	92	93	94	95	96	97	98	99	100	101	102	103	104	105	106	107	108	109	110	111	112	113	114
2	2	2	2	2	2	2	2	2	2	2	2	2	2	2	2	2	2	2	2	2	2	2	2	2	2	2	2	2	2	2	2	2	2	2	2	2	2	2	2	2	2	2	2	2	2	2	2	2	2
3	3	3	3	3	3	3	3	3	3	3	3	3	3	3	3	3	3	3	3	3	3	3	3	3	3	3	3	3	3	3	3	3	3	3	3	3	3	3	3	3	3	3	3	3	3	3	3	3	3
2	2	2	2	2	2	2	2	2	3	3	3	3	3	3	3	3	3	3	4	4	4	4	4	4	4	4	4	4	5	5	5	5	5	5	5	5	5	5	6	6	6	6	6	6	6	6	6	6	7
1	2	3	4	5	6	7	8	9	0	1	2	3	4	5	6	7	8	9	0	1	2	3	4	5	6	7	8	9	0	1	2	3	4	5	6	7	8	9	0	1	2	3	4	5	6	7	8	9	0
Dmel extended	C	G	T	C	C	T	G	C	A	G	G	C	T	G	T	G	G	A	T	G	C	G	G	A	T	G	T	C	T	T	T	G	G	G	A	T	C	T	A	T	G	C	T	G	G	A	T	G	T
Dsim extended	.	.	.	.	.	.	.	.	.	.	.	.	.	.	.	.	.	.	.	.	.	.	.	.	.	.	.	.	C	.	.	.	.	.	.	.	.	.	.	.	.	.	.	.	.	.	.	.	.
	146	147	148	149	150	151	152	153	154	155	156	157	158	159	160	161	162	163	164	165	166	167	168	169	170	171	172	173	174	175	176	177	178	179	180	181	182	183	184	185	186	187	188	189	190	191	192	193	194
2	2	2	2	2	2	2	2	2	2	2	2	2	2	2	2	2	2	2	2	2	2	2	2	2	2	2	2	2	2	2	2	2	2	2	2	2	2	2	2	2	2	2	2	2	2	2	2	2	2
4	4	4	4	4	4	4	4	4	4	4	4	4	4	4	4	4	4	4	4	4	4	4	4	4	4	4	4	4	4	4	4	4	4	4	4	4	4	4	4	4	4	4	4	4	4	4	4	4	4
0	0	0	0	0	0	0	0	0	1	1	1	1	1	1	1	1	1	1	2	2	2	2	2	2	2	2	2	2	3	3	3	3	3	3	3	3	3	3	4	4	4	4	4	4	4	4	4	4	5
1	2	3	4	5	6	7	8	9	0	1	2	3	4	5	6	7	8	9	0	1	2	3	4	5	6	7	8	9	0	1	2	3	4	5	6	7	8	9	0	1	2	3	4	5	6	7	8	9	0
Dmel extended	G	T	G	G	C	C	A	G	A	C	A	A	A	G	A	T	G	C	T	C	A	C	C	C	C	T	T	C	T	T	G	T	G	G	A	C	C	A	C	A	T	A	G	G	C	G	A	C	G
Dsim extended	.	.	.	.	.	.	.	.	.	.	.	.	.	.	.	.	.	.	.	.	.	.	.	.	.	.	.	.	.	.	.	.	.	.	.	.	.	.	.	.	.	.	.	.	.	T	.	.	.
	226	227	228	229	230	231	232	233	234	235	236	237	238	239	240	241	242	243	244	245	246	247	248	249	250	251	252	253	254	255	256	257	258	259	260	261	262	263	264	265	266	267	268	269	270	271	272	273	274
2	2	2	2	2	2	2	2	2	2	2	2	2	2	2	2	2	2	2	2	2	2	2	2	2	2	2	2	2	2	2	2	2	2	2	2	2	2	2	2	2	2	2	2	2	2	2	2	2	2
4	4	4	4	4	4	4	4	4	4	4	4	4	4	4	4	4	4	4	5	5	5	5	5	5	5	5	5	5	5	5	5	5	5	5	5	5	5	5	5	5	5	5	5	5	5	5	5	5	5
8	8	8	8	8	8	8	8	8	9	9	9	9	9	9	9	9	9	9	0	0	0	0	0	0	0	0	0	0	1	1	1	1	1	1	1	1	1	1	2	2	2	2	2	2	2	2	2	2	3
1	2	3	4	5	6	7	8	9	0	1	2	3	4	5	6	7	8	9	0	1	2	3	4	5	6	7	8	9	0	1	2	3	4	5	6	7	8	9	0	1	2	3	4	5	6	7	8	9	0
Dmel extended	A	T	A	T	A	A	A	A	A	C	C	A	G	A	G	C	C	A	T	T	T	T	C	C	A	C	G	A	C	C	A	G	C	A	G	G	C	G	A	C	C	A	G	A	G	C	T	T	G
Dsim extended	.	.	.	.	G	.	.	.	.	.	.	.	.	.	.	.	.	.	.	.	.	.	.	.	.	.	.	.	.	.	.	.	.	.	.	.	.	.	.	.	.	.	C	.	.	.	.	.	.
	306	307	308	309	310	311	312	313	314	315	316	317	318	319	320	321	322	323	324	325	326	327	328	329	330	331	332	333	334	335	336	337	338	339	340	341	342	343	344	345	346	347	348	349	350	351	352	353	354
2	2	2	2	2	2	2	2	2	2	2	2	2	2	2	2	2	2	2	2	2	2	2	2	2	2	2	2	2	2	2	2	2	2	2	2	2	2	2	2	2	2	2	2	2	2	2	2	2	2
5	5	5	5	5	5	5	5	5	5	5	5	5	5	5	5	5	5	5	5	5	5	5	5	5	5	5	5	5	5	5	5	5	5	5	5	5	5	5	6	6	6	6	6	6	6	6	6	6	6
6	6	6	6	6	6	6	6	6	7	7	7	7	7	7	7	7	7	7	8	8	8	8	8	8	8	8	8	8	9	9	9	9	9	9	9	9	9	9	0	0	0	0	0	0	0	0	0	0	1
1	2	3	4	5	6	7	8	9	0	1	2	3	4	5	6	7	8	9	0	1	2	3	4	5	6	7	8	9	0	1	2	3	4	5	6	7	8	9	0	1	2	3	4	5	6	7	8	9	0
Dmel extended	T	G	G	A	A	C	C	C	G	A	A	A	T	C	T	C	A	G	A	T	A	A	G	A	A	T	C	C	A	A	G	G	C	A	G	A	A	G	C	A	T	A	G	T	T	T	T	C	A
Dsim extended	.	.	.	.	.	.	.	.	.	.	.	.	.	.	G	.	.	.	.	.	.	.	.	.	.	.	.	.	.	.	.	.	.	.	.	.	.	.	.	.	.	.	.	.	.	.	.	.	.
	386	387	388	389	390	391	392	393	394	395	396	397	398	399	400	401	402	403	404	405	406	407	408	409	410	411	412	413	414	415	416	417	418	419	420	421	422	423	424	425	426	427	428	429	430	431	432	433	434
2	2	2	2	2	2	2	2	2	2	2	2	2	2	2	2	2	2	2	2	2	2	2	2	2	2	2	2	2	2	2	2	2	2	2	2	2	2	2	2	2	2	2	2	2	2	2	2	2	2
6	6	6	6	6	6	6	6	6	6	6	6	6	6	6	6	6	6	6	6	6	6	6	6	6	6	6	6	6	6	6	6	6	6	6	6	6	6	6	6	6	6	6	6	6	6	6	6	6	6
4	4	4	4	4	4	4	4	4	5	5	5	5	5	5	5	5	5	5	6	6	6	6	6	6	6	6	6	6	7	7	7	7	7	7	7	7	7	7	8	8	8	8	8	8	8	8	8	8	9
1	2	3	4	5	6	7	8	9	0	1	2	3	4	5	6	7	8	9	0	1	2	3	4	5	6	7	8	9	0	1	2	3	4	5	6	7	8	9	0	1	2	3	4	5	6	7	8	9	0
Dmel extended	C	T	T	T	T	G	T	T	C	A	G	C	A	A	C	C	G	G	T	G	G	C	C	T	C	T	T	C	G	G	A	T	C	G	C	C	G	T	T	T	G	G	A	G	G	C	A	C	A
Dsim extended	.	.	.	.	.	.	.	.	.	.	.	.	.	.	.	.	.	.	.	.	.	.	.	.	.	.	.	.	.	.	.	.	.	.	.	.	.	.	.	.	.	.	.	.	.	.	.	.	.
	466	467	468	469	470	471	472	473	474	475	476	477	478	479	480	481	482	483	484	485	486	487	488	489	490	491	492	493	494	495	496	497	498	499	500	501	502	503	504	505	506	507	508	509	510	511	512	513	514
2	2	2	2	2	2	2	2	2	2	2	2	2	2	2	2	2	2	2	2	2	2	2	2	2	2	2	2	2	2	2	2	2	2	2	2	2	2	2	2	2	2	2	2	2	2	2	2	2	2
7	7	7	7	7	7	7	7	7	7	7	7	7	7	7	7	7	7	7	7	7	7	7	7	7	7	7	7	7	7	7	7	7	7	7	7	7	7	7	7	7	7	7	7	7	7	7	7	7	7
2	2	2	2	2	2	2	2	2	3	3	3	3	3	3	3	3	3	3	4	4	4	4	4	4	4	4	4	4	5	5	5	5	5	5	5	5	5	5	6	6	6	6	6	6	6	6	6	6	7
1	2	3	4	5	6	7	8	9	0	1	2	3	4	5	6	7	8	9	0	1	2	3	4	5	6	7	8	9	0	1	2	3	4	5	6	7	8	9	0	1	2	3	4	5	6	7	8	9	0
Dmel extended	G	A	G	C	A	C	A	G	G	C	C	A	C	A	T	C	G	A	C	T	C	C	G	G	C	T	T	T	T	G	G	C	G	C	C	C	A	A	C	C	G	G	C	G	A	C	T	T	C
Dsim extended	.	.	.	.	.	.	.	.	.	.	.	.	.	.	.	.	.	.	.	.	.	.	.	.	.	.	.	.	.	.	.	.	.	.	.	.	.	.	.	.	T	.	.	A	.	.	.	.	.
	546	547	548	549	550	551	552	553	554	555	556	557	558	559	560	561	562	563	564	565	566	567	568	569	570	571	572	573	574	575	576	577	578	579	580	581	582	583	584	585	586	587	588	589	590	591	592	593	594
2	2	2	2	2	2	2	2	2	2	2	2	2	2	2	2	2	2	2	2	2	2	2	2	2	2	2	2	2	2	2	2	2	2	2	2	2	2	2	2	2	2	2	2	2	2	2	2	2	2
8	8	8	8	8	8	8	8	8	8	8	8	8	8	8	8	8	8	8	8	8	8	8	8	8	8	8	8	8	8	8	8	8	8	8	8	8	8	8	8	8	8	8	8	8	8	8	8	8	8
0	0	0	0	0	0	0	0	0	1	1	1	1	1	1	1	1	1	1	2	2	2	2	2	2	2	2	2	2	3	3	3	3	3	3	3	3	3	3	4	4	4	4	4	4	4	4	4	4	5
1	2	3	4	5	6	7	8	9	0	1	2	3	4	5	6	7	8	9	0	1	2	3	4	5	6	7	8	9	0	1	2	3	4	5	6	7	8	9	0	1	2	3	4	5	6	7	8	9	0
Dmel extended	A	C	C	G	C	T	G	C	A	G	C	C	C	C	G	G	C	T	T	T	T	G	G	A	G	C	C	G	C	C	A	C	A	G	G	A	A	C	T	T	C	T	G	C	C	T	T	T	G
Dsim extended	.	.	.	.	.	.	.	.	.	.	.	.	.	.	T	.	.	.	.	.	.	.	.	.	.	.	.	.	.	.	.	.	.	.	.	.	.	.	.	.	.	.	.	.	.	.	.	.	.
	626	627	628	629	630	631	632	633	634	635	636	637	638	639	640	641	642	643	644	645	646	647	648	649	650	651	652	653	654	655	656	657	658	659	660	661	662	663	664	665	666	667	668	669	670	671	672	673	674
2	2	2	2	2	2	2	2	2	2	2	2	2	2	2	2	2	2	2	2	2	2	2	2	2	2	2	2	2	2	2	2	2	2	2	2	2	2	2	2	2	2	2	2	2	2	2	2	2	2
8	8	8	8	8	8	8	8	8	8	8	8	8	8	8	8	8	8	8	9	9	9	9	9	9	9	9	9	9	9	9	9	9	9	9	9	9	9	9	9	9	9	9	9	9	9	9	9	9	9
8	8	8	8	8	8	8	8	8	9	9	9	9	9	9	9	9	9	9	0	0	0	0	0	0	0	0	0	0	1	1	1	1	1	1	1	1	1	1	2	2	2	2	2	2	2	2	2	2	3
1	2	3	4	5	6	7	8	9	0	1	2	3	4	5	6	7	8	9	0	1	2	3	4	5	6	7	8	9	0	1	2	3	4	5	6	7	8	9	0	1	2	3	4	5	6	7	8	9	0
Dmel extended	T	G	G	T	G	C	G	G	C	G	A	C	A	A	C	C	A	C	A	A	C	T	G	C	G	G	G	C	A	C	G	G	G	T	T	T	G	G	G	A	G	G	A	G	G	C	G	G	T
Dsim extended	.	.	.	.	.	.	.	.	.	.	.	.	.	.	.	.	.	.	.	.	.	A	.	.	.	.	.	.	.	.	.	.	.	.	C	.	.	.	.	.	.	.	.	.	.	.	.	.	.
	706	707	708	709	710	711	712	713	714	715	716	717	718	719	720	721	722	723	724	725	726	727	728	729	730	731	732	733	734	735	736	737	738	739	740	741	742	743	744	745	746	747	748	749	750	751	752	753	754
2	2	2	2	2	2	2	2	2	2	2	2	2	2	2	2	2	2	2	2	2	2	2	2	2	2	2	2	2	2	2	2	2	2	2	2	2	2	2	3	3	3	3	3	3	3	3	3	3	3
9	9	9	9	9	9	9	9	9	9	9	9	9	9	9	9	9	9	9	9	9	9	9	9	9	9	9	9	9	9	9	9	9	9	9	9	9	9	9	0	0	0	0	0	0	0	0	0	0	0
6	6	6	6	6	6	6	6	6	7	7	7	7	7	7	7	7	7	7	8	8	8	8	8	8	8	8	8	8	9	9	9	9	9	9	9	9	9	9	0	0	0	0	0	0	0	0	0	0	1
1	2	3	4	5	6	7	8	9	0	1	2	3	4	5	6	7	8	9	0	1	2	3	4	5	6	7	8	9	0	1	2	3	4	5	6	7	8	9	0	1	2	3	4	5	6	7	8	9	0
Dmel extended	G	T	C	A	G	G	C	C	G	G	T	C	T	G	T	T	C	G	G	C	G	C	T	C	C	A	G	C	G	A	C	T	A	G	T	G	C	A	G	C	A	C	C	A	C	C	A	G	C
Dsim extended	.	.	.	.	.	.	.	.	.	.	.	.	.	.	.	.	.	.	.	.	.	.	.	.	.	.	.	.	.	.	.	.	.	.	.	.	.	.	.	.	.	.	.	.	.	.	.	.	.
	786	787	788	789	790	791	792	793	794	795	796	797	798	799	800	801	802	803	804	805	806	807	808	809	810	811	812	813	814	815	816	817	818	819	820	821	822	823	824	825	826	827	828	829	830	831	832	833	834
3	3	3	3	3	3	3	3	3	3	3	3	3	3	3	3	3	3	3	3	3	3	3	3	3	3	3	3	3	3	3	3	3	3	3	3	3	3	3	3	3	3	3	3	3	3	3	3	3	3
0	0	0	0	0	0	0	0	0	0	0	0	0	0	0	0	0	0	0	0	0	0	0	0	0	0	0	0	0	0	0	0	0	0	0	0	0	0	0	0	0	0	0	0	0	0	0	0	0	0
4	4	4	4	4	4	4	4	4	5	5	5	5	5	5	5	5	5	5	6	6	6	6	6	6	6	6	6	6	7	7	7	7	7	7	7	7	7	7	8	8	8	8	8	8	8	8	8	8	9
1	2	3	4	5	6	7	8	9	0	1	2	3	4	5	6	7	8	9	0	1	2	3	4	5	6	7	8	9	0	1	2	3	4	5	6	7	8	9	0	1	2	3	4	5	6	7	8	9	0
Dmel extended	A	G	T	A	C	A	G	C	G	C	C	A	G	C	A	A	G	T	G	G	A	T	T	T	T	C	A	G	G	C	T	T	T	G	G	C	A	C	A	A	C	C	A	C	A	A	C	G	T
Dsim extended	.	.	.	.	.	.	.	.	.	A	.	.	.	.	.	.	.	.	.	.	.	.	.	.	.	.	C	.	.	.	.	.	.	.	.	.	.	.	.	.	.	.	.	.	.	.	.	.	.
	866	867	868	869	870	871	872	873	874	875	876	877	878	879	880	881	882	883	884	885	886	887	888	889	890	891	892	893	894	895	896	897	898	899	900	901	902	903	904	905	906	907	908	909	910	911	912	913	914
3	3	3	3	3	3	3	3	3	3	3	3	3	3	3	3	3	3	3	3	3	3	3	3	3	3	3	3	3	3	3	3	3	3	3	3	3	3	3	3	3	3	3	3	3	3	3	3	3	3
1	1	1	1	1	1	1	1	1	1	1	1	1	1	1	1	1	1	1	1	1	1	1	1	1	1	1	1	1	1	1	1	1	1	1	1	1	1	1	1	1	1	1	1	1	1	1	1	1	1
2	2	2	2	2	2	2	2	2	3	3	3	3	3	3	3	3	3	3	4	4	4	4	4	4	4	4	4	4	5	5	5	5	5	5	5	5	5	5	6	6	6	6	6	6	6	6	6	6	7
1	2	3	4	5	6	7	8	9	0	1	2	3	4	5	6	7	8	9	0	1	2	3	4	5	6	7	8	9	0	1	2	3	4	5	6	7	8	9	0	1	2	3	4	5	6	7	8	9	0
Dmel extended	C	C	A	G	T	C	C	A	C	T	G	G	C	T	T	T	G	G	G	G	G	C	G	G	A	G	C	C	T	T	C	G	G	A	T	C	C	A	G	T	A	A	G	T	T	A	A	A	T
Dsim extended	.	.	.	.	.	.	.	.	.	.	.	.	.	.	.	.	.	.	.	.	.	.	.	.	.	.	.	.	.	.	.	.	.	.	.	.	T	.	.	.	.	.	.	.	.	.	T	T	.
	946	947	948	949	950	951	952	953	954	955	956	957	958	959	960	961	962	963	964	965	966	967	968	969	970	971	972	973	974	975	976	977	978	979	980	981	982	983	984	985	986	987	988	989	990	991	992	993	994
3	3	3	3	3	3	3	3	3	3	3	3	3	3	3	3	3	3	3	3	3	3	3	3	3	3	3	3	3	3	3	3	3	3	3	3	3	3	3	3	3	3	3	3	3	3	3	3	3	3
2	2	2	2	2	2	2	2	2	2	2	2	2	2	2	2	2	2	2	2	2	2	2	2	2	2	2	2	2	2	2	2	2	2	2	2	2	2	2	2	2	2	2	2	2	2	2	2	2	2
0	0	0	0	0	0	0	0	0	1	1	1	1	1	1	1	1	1	1	2	2	2	2	2	2	2	2	2	2	3	3	3	3	3	3	3	3	3	3	4	4	4	4	4	4	4	4	4	4	5
1	2	3	4	5	6	7	8	9	0	1	2	3	4	5	6	7	8	9	0	1	2	3	4	5	6	7	8	9	0	1	2	3	4	5	6	7	8	9	0	1	2	3	4	5	6	7	8	9	0
Dmel extended	C	T	A	A	C	C	T	G	G	T	T	T	A	T	G	T	T	T	C	A	G	C	G	T	T	C	G	G	A	A	A	A	C	C	A	G	C	G	A	A	T	A	C	A	A	C	A	G	T
Dsim extended	.	.	.	.	.	.	.	.	.	.	.	.	.	.	.	.	.	.	.	.	.	.	.	.	.	T	.	.	T	.	.	.	.	.	.	.	.	.	.	.	.	.	.	.	.	.	.	.	.
	1026	1027	1028	1029	1030	1031	1032	1033	1034	1035	1036	1037	1038	1039	1040	1041	1042	1043	1044	1045	1046	1047	1048	1049	1050	1051	1052	1053	1054	1055	1056	1057	1058	1059	1060	1061	1062	1063	1064	1065	1066	1067	1068	1069	1070	1071	1072	1073	1074
3	3	3	3	3	3	3	3	3	3	3	3	3	3	3	3	3	3	3	3	3	3	3	3	3	3	3	3	3	3	3	3	3	3	3	3	3	3	3	3	3	3	3	3	3	3	3	3	3	3
2	2	2	2	2	2	2	2	2	2	2	2	2	2	2	2	2	2	2	3	3	3	3	3	3	3	3	3	3	3	3	3	3	3	3	3	3	3	3	3	3	3	3	3	3	3	3	3	3	3
8	8	8	8	8	8	8	8	8	9	9	9	9	9	9	9	9	9	9	0	0	0	0	0	0	0	0	0	0	1	1	1	1	1	1	1	1	1	1	2	2	2	2	2	2	2	2	2	2	3
1	2	3	4	5	6	7	8	9	0	1	2	3	4	5	6	7	8	9	0	1	2	3	4	5	6	7	8	9	0	1	2	3	4	5	6	7	8	9	0	1	2	3	4	5	6	7	8	9	0
Dmel extended	A	G	T	T	T	T	A	T	G	C	T	T	G	G	A	C	A	G	C	C	G	C	A	A	C	A	G	C	A	G	C	C	A	G	C	G	C	C	C	A	T	A	T	C	G	G	C	T	G
Dsim extended	.	.	C	.	.	C	.	.	.	.	.	.	.	.	.	.	.	.	.	.	.	.	.	.	.	.	.	.	.	.	.	.	.	.	.	.	.	.	.	.	.	.	.	.	.	.	.	.	.
	1106	1107	1108	1109	1110	1111	1112	1113	1114	1115	1116	1117	1118	1119	1120	1121	1122	1123	1124	1125	1126	1127	1128	1129	1130	1131	1132	1133	1134	1135	1136	1137	1138	1139	1140	1141	1142	1143	1144	1145	1146	1147	1148	1149	1150	1151	1152	1153	1154
3	3	3	3	3	3	3	3	3	3	3	3	3	3	3	3	3	3	3	3	3	3	3	3	3	3	3	3	3	3	3	3	3	3	3	3	3	3	3	3	3	3	3	3	3	3	3	3	3	3
3	3	3	3	3	3	3	3	3	3	3	3	3	3	3	3	3	3	3	3	3	3	3	3	3	3	3	3	3	3	3	3	3	3	3	3	3	3	3	4	4	4	4	4	4	4	4	4	4	4
6	6	6	6	6	6	6	6	6	7	7	7	7	7	7	7	7	7	7	8	8	8	8	8	8	8	8	8	8	9	9	9	9	9	9	9	9	9	9	0	0	0	0	0	0	0	0	0	0	1
1	2	3	4	5	6	7	8	9	0	1	2	3	4	5	6	7	8	9	0	1	2	3	4	5	6	7	8	9	0	1	2	3	4	5	6	7	8	9	0	1	2	3	4	5	6	7	8	9	0
Dmel extended	A	T	C	C	A	T	T	T	T	C	G	G	G	G	A	T	G	A	A	C	G	G	G	A	C	A	A	A	A	T	A	G	T	G	G	C	C	A	A	A	T	G	G	A	A	C	T	A	C
Dsim extended	.	.	.	.	.	.	.	.	.	.	.	.	T	.	.	.	.	.	.	.	.	.	.	.	.	.	.	.	.	.	.	.	.	.	.	.	.	.	.	.	.	.	.	.	.	.	.	.	.
	1186	1187	1188	1189	1190	1191	1192	1193	1194	1195	1196	1197	1198	1199	1200	1201	1202	1203	1204	1205	1206	1207	1208	1209	1210	1211	1212	1213	1214	1215	1216	1217	1218	1219	1220	1221	1222	1223	1224	1225	1226	1227	1228	1229	1230	1231	1232	1233	1234
3	3	3	3	3	3	3	3	3	3	3	3	3	3	3	3	3	3	3	3	3	3	3	3	3	3	3	3	3	3	3	3	3	3	3	3	3	3	3	3	3	3	3	3	3	3	3	3	3	3
4	4	4	4	4	4	4	4	4	4	4	4	4	4	4	4	4	4	4	4	4	4	4	4	4	4	4	4	4	4	4	4	4	4	4	4	4	4	4	4	4	4	4	4	4	4	4	4	4	4
4	4	4	4	4	4	4	4	4	5	5	5	5	5	5	5	5	5	5	6	6	6	6	6	6	6	6	6	6	7	7	7	7	7	7	7	7	7	7	8	8	8	8	8	8	8	8	8	8	9
1	2	3	4	5	6	7	8	9	0	1	2	3	4	5	6	7	8	9	0	1	2	3	4	5	6	7	8	9	0	1	2	3	4	5	6	7	8	9	0	1	2	3	4	5	6	7	8	9	0
Dmel extended	T	T	T	A	C	T	C	C	C	A	G	A	G	T	G	C	G	G	C	A	C	C	G	G	T	A	G	A	C	A	T	T	A	C	G	C	C	G	G	A	G	A	A	C	G	T	G	A	T
Dsim extended	.	.	.	.	.	.	.	.	.	.	.	.	.	.	.	.	.	.	.	G	.	.	.	.	.	.	.	.	.	.	.	.	.	.	.	.	.	.	.	.	.	.	.	.	.	.	.	.	.
	1266	1267	1268	1269	1270	1271	1272	1273	1274	1275	1276	1277	1278	1279	1280	1281	1282	1283	1284	1285	1286	1287	1288	1289	1290	1291	1292	1293	1294	1295	1296	1297	1298	1299	1300	1301	1302	1303	1304	1305	1306	1307	1308	1309	1310	1311	1312	1313	1314
3	3	3	3	3	3	3	3	3	3	3	3	3	3	3	3	3	3	3	3	3	3	3	3	3	3	3	3	3	3	3	3	3	3	3	3	3	3	3	3	3	3	3	3	3	3	3	3	3	3
5	5	5	5	5	5	5	5	5	5	5	5	5	5	5	5	5	5	5	5	5	5	5	5	5	5	5	5	5	5	5	5	5	5	5	5	5	5	5	5	5	5	5	5	5	5	5	5	5	5
2	2	2	2	2	2	2	2	2	3	3	3	3	3	3	3	3	3	3	4	4	4	4	4	4	4	4	4	4	5	5	5	5	5	5	5	5	5	5	6	6	6	6	6	6	6	6	6	6	7
1	2	3	4	5	6	7	8	9	0	1	2	3	4	5	6	7	8	9	0	1	2	3	4	5	6	7	8	9	0	1	2	3	4	5	6	7	8	9	0	1	2	3	4	5	6	7	8	9	0
Dmel extended	A	T	G	C	C	G	G	G	C	A	A	G	G	A	T	A	A	C	A	A	G	T	T	G	G	G	A	C	T	G	G	T	G	G	C	T	C	T	T	A	A	C	T	T	C	T	G	C	A
Dsim extended	.	.	.	.	.	.	.	.	.	.	.	.	.	.	.	.	.	.	.	.	.	.	.	.	.	.	.	.	.	.	.	.	.	.	.	.	.	.	.	.	.	.	.	.	.	.	.	.	C
	1346	1347	1348	1349	1350	1351	1352	1353	1354	1355	1356	1357	1358	1359	1360	1361	1362	1363	1364	1365	1366	1367	1368	1369	1370	1371	1372	1373	1374	1375	1376	1377	1378	1379	1380	1381	1382	1383	1384	1385	1386	1387	1388	1389	1390	1391	1392	1393	1394
3	3	3	3	3	3	3	3	3	3	3	3	3	3	3	3	3	3	3	3	3	3	3	3	3	3	3	3	3	3	3	3	3	3	3	3	3	3	3	3	3	3	3	3	3	3	3	3	3	3
6	6	6	6	6	6	6	6	6	6	6	6	6	6	6	6	6	6	6	6	6	6	6	6	6	6	6	6	6	6	6	6	6	6	6	6	6	6	6	6	6	6	6	6	6	6	6	6	6	6
0	0	0	0	0	0	0	0	0	1	1	1	1	1	1	1	1	1	1	2	2	2	2	2	2	2	2	2	2	3	3	3	3	3	3	3	3	3	3	4	4	4	4	4	4	4	4	4	4	5
1	2	3	4	5	6	7	8	9	0	1	2	3	4	5	6	7	8	9	0	1	2	3	4	5	6	7	8	9	0	1	2	3	4	5	6	7	8	9	0	1	2	3	4	5	6	7	8	9	0
Dmel extended	G	C	T	T	G	T	C	T	A	C	A	T	C	A	T	G	G	C	A	T	A	G	G	T	A	T	T	A	A	T	T	C	A	T	T	T	T	A	T	T	T	T	A	G	G	C	C	A	C
Dsim extended	.	.	.	.	.	.	.	.	.	.	.	.	.	.	.	.	.	.	.	.	T	.	.	.	.	.	.	.	.	.	.	.	.	.	.	.	.	.	.	.	.	A	.	.	.	.	.	.	.
	1426	1427	1428	1429	1430	1431	1432	1433	1434	1435	1436	1437	1438	1439	1440	1441	1442	1443	1444	1445	1446	1447	1448	1449	1450	1451	1452	1453	1454	1455	1456	1457	1458	1459	1460	1461	1462	1463	1464	1465	1466	1467	1468	1469	1470	1471	1472	1473	1474
3	3	3	3	3	3	3	3	3	3	3	3	3	3	3	3	3	3	3	3	3	3	3	3	3	3	3	3	3	3	3	3	3	3	3	3	3	3	3	3	3	3	3	3	3	3	3	3	3	3
6	6	6	6	6	6	6	6	6	6	6	6	6	6	6	6	6	6	6	7	7	7	7	7	7	7	7	7	7	7	7	7	7	7	7	7	7	7	7	7	7	7	7	7	7	7	7	7	7	7
8	8	8	8	8	8	8	8	8	9	9	9	9	9	9	9	9	9	9	0	0	0	0	0	0	0	0	0	0	1	1	1	1	1	1	1	1	1	1	2	2	2	2	2	2	2	2	2	2	3
1	2	3	4	5	6	7	8	9	0	1	2	3	4	5	6	7	8	9	0	1	2	3	4	5	6	7	8	9	0	1	2	3	4	5	6	7	8	9	0	1	2	3	4	5	6	7	8	9	0
Dmel extended	T	T	T	A	T	T	C	G	G	C	A	G	C	A	A	G	C	C	C	A	A	C	A	T	G	C	T	T	G	T	T	C	A	C	A	T	A	G	A	T	T	C	C	A	T	C	A	A	G
Dsim extended	.	.	.	.	.	.	.	.	.	G	.	.	.	.	.	.	.	.	.	.	.	.	.	.	.	.	.	.	.	.	.	.	.	.	.	.	.	.	.	.	.	.	.	.	.	T	.	.	.
	1506	1507	1508	1509	1510	1511	1512	1513	1514	1515	1516	1517	1518	1519	1520	1521	1522	1523	1524	1525	1526	1527	1528	1529	1530	1531	1532	1533	1534	1535	1536	1537	1538	1539	1540	1541	1542	1543	1544	1545	1546	1547	1548	1549	1550	1551	1552	1553	1554
3	3	3	3	3	3	3	3	3	3	3	3	3	3	3	3	3	3	3	3	3	3	3	3	3	3	3	3	3	3	3	3	3	3	3	3	3	3	3	3	3	3	3	3	3	3	3	3	3	3
7	7	7	7	7	7	7	7	7	7	7	7	7	7	7	7	7	7	7	7	7	7	7	7	7	7	7	7	7	7	7	7	7	7	7	7	7	7	7	8	8	8	8	8	8	8	8	8	8	8
6	6	6	6	6	6	6	6	6	7	7	7	7	7	7	7	7	7	7	8	8	8	8	8	8	8	8	8	8	9	9	9	9	9	9	9	9	9	9	0	0	0	0	0	0	0	0	0	0	1
1	2	3	4	5	6	7	8	9	0	1	2	3	4	5	6	7	8	9	0	1	2	3	4	5	6	7	8	9	0	1	2	3	4	5	6	7	8	9	0	1	2	3	4	5	6	7	8	9	0
Dmel extended	T	T	T	A	T	G	T	C	G	A	G	G	A	G	A	A	A	C	T	T	C	A	A	C	A	T	G	C	T	C	C	C	A	A	C	G	A	A	A	G	C	A	A	G	C	G	T	A	T
Dsim extended	.	.	.	.	C	.	.	.	.	.	.	.	.	A	.	.	.	.	.	G	.	.	G	.	.	.	C	.	.	.	.	.	.	.	.	.	.	.	.	.	.	.	.	.	.	.	.	.	.
	1586	1587	1588	1589	1590	1591	1592	1593	1594	1595	1596	1597	1598	1599	1600	1601	1602	1603	1604	1605	1606	1607	1608	1609	1610	1611	1612	1613	1614	1615	1616	1617	1618	1619	1620	1621	1622	1623	1624	1625	1626	1627	1628	1629	1630	1631	1632	1633	1634
3	3	3	3	3	3	3	3	3	3	3	3	3	3	3	3	3	3	3	3	3	3	3	3	3	3	3	3	3	3	3	3	3	3	3	3	3	3	3	3	3	3	3	3	3	3	3	3	3	3
8	8	8	8	8	8	8	8	8	8	8	8	8	8	8	8	8	8	8	8	8	8	8	8	8	8	8	8	8	8	8	8	8	8	8	8	8	8	8	8	8	8	8	8	8	8	8	8	8	8
4	4	4	4	4	4	4	4	4	5	5	5	5	5	5	5	5	5	5	6	6	6	6	6	6	6	6	6	6	7	7	7	7	7	7	7	7	7	7	8	8	8	8	8	8	8	8	8	8	9
1	2	3	4	5	6	7	8	9	0	1	2	3	4	5	6	7	8	9	0	1	2	3	4	5	6	7	8	9	0	1	2	3	4	5	6	7	8	9	0	1	2	3	4	5	6	7	8	9	0
Dmel extended	C	A	G	G	C	G	A	C	G	C	T	G	A	A	A	C	C	A	C	A	G	C	T	C	A	A	T	A	A	T	C	T	A	G	G	T	G	T	T	G	T	G	G	A	G	G	C	T	T
Dsim extended	.	.	.	.	.	.	T	.	.	.	.	.	.	.	.	.	.	G	.	.	A	.	.	.	.	.	.	.	.	.	.	.	T	.	.	.	.	.	.	.	.	.	.	.	.	.	.	.	.
	1666	1667	1668	1669	1670	1671	1672	1673	1674	1675	1676	1677	1678	1679	1680	1681	1682	1683	1684	1685	1686	1687	1688	1689	1690	1691	1692	1693	1694	1695	1696	1697	1698	1699	1700	1701	1702	1703	1704	1705	1706	1707	1708	1709	1710	1711	1712	1713	1714
3	3	3	3	3	3	3	3	3	3	3	3	3	3	3	3	3	3	3	3	3	3	3	3	3	3	3	3	3	3	3	3	3	3	3	3	3	3	3	3	3	3	3	3	3	3	3	3	3	3
9	9	9	9	9	9	9	9	9	9	9	9	9	9	9	9	9	9	9	9	9	9	9	9	9	9	9	9	9	9	9	9	9	9	9	9	9	9	9	9	9	9	9	9	9	9	9	9	9	9
2	2	2	2	2	2	2	2	2	3	3	3	3	3	3	3	3	3	3	4	4	4	4	4	4	4	4	4	4	5	5	5	5	5	5	5	5	5	5	6	6	6	6	6	6	6	6	6	6	7
1	2	3	4	5	6	7	8	9	0	1	2	3	4	5	6	7	8	9	0	1	2	3	4	5	6	7	8	9	0	1	2	3	4	5	6	7	8	9	0	1	2	3	4	5	6	7	8	9	0
Dmel extended	G	A	G	G	G	A	G	T	A	C	C	T	T	G	A	A	A	A	T	C	C	A	C	C	C	C	G	C	G	G	C	G	T	G	G	A	T	C	C	G	C	G	C	A	T	G	T	G	G
Dsim extended	A	.	.	.	.	.	.	.	.	.	.	.	.	.	.	.	.	.	.	.	.	.	.	.	.	.	.	T	.	.	.	.	.	.	.	.	.	.	.	.	.	.	.	.	.	.	.	.	.
	1746	1747	1748	1749	1750	1751	1752	1753	1754	1755	1756	1757	1758	1759	1760	1761	1762	1763	1764	1765	1766	1767	1768	1769	1770	1771	1772	1773	1774	1775	1776	1777	1778	1779	1780	1781	1782	1783	1784	1785	1786	1787	1788	1789	1790	1791	1792	1793	1794
4	4	4	4	4	4	4	4	4	4	4	4	4	4	4	4	4	4	4	4	4	4	4	4	4	4	4	4	4	4	4	4	4	4	4	4	4	4	4	4	4	4	4	4	4	4	4	4	4	4
0	0	0	0	0	0	0	0	0	0	0	0	0	0	0	0	0	0	0	0	0	0	0	0	0	0	0	0	0	0	0	0	0	0	0	0	0	0	0	0	0	0	0	0	0	0	0	0	0	0
0	0	0	0	0	0	0	0	0	1	1	1	1	1	1	1	1	1	1	2	2	2	2	2	2	2	2	2	2	3	3	3	3	3	3	3	3	3	3	4	4	4	4	4	4	4	4	4	4	5
1	2	3	4	5	6	7	8	9	0	1	2	3	4	5	6	7	8	9	0	1	2	3	4	5	6	7	8	9	0	1	2	3	4	5	6	7	8	9	0	1	2	3	4	5	6	7	8	9	0
Dmel extended	C	T	T	T	A	T	A	T	A	T	A	C	C	A	G	T	G	C	C	C	A	T	G	G	T	G	G	G	C	T	T	T	A	A	C	G	A	C	T	T	A	A	A	G	T	G	G	C	G
Dsim extended	.	.	A	.	.	.	.	.	.	.	.	.	.	.	.	.	.	.	.	.	.	.	.	.	.	.	.	.	.	.	.	C	.	G	.	.	.	.	.	.	G	.	.	.	.	.	.	.	.
	1826	1827	1828	1829	1830	1831	1832	1833	1834	1835	1836	1837	1838	1839	1840	1841	1842	1843	1844	1845	1846	1847	1848	1849	1850	1851	1852	1853	1854	1855	1856	1857	1858	1859	1860	1861	1862	1863	1864	1865	1866	1867	1868	1869	1870	1871	1872	1873	1874
4	4	4	4	4	4	4	4	4	4	4	4	4	4	4	4	4	4	4	4	4	4	4	4	4	4	4	4	4	4	4	4	4	4	4	4	4	4	4	4	4	4	4	4	4	4	4	4	4	4
0	0	0	0	0	0	0	0	0	0	0	0	0	0	0	0	0	0	0	1	1	1	1	1	1	1	1	1	1	1	1	1	1	1	1	1	1	1	1	1	1	1	1	1	1	1	1	1	1	1
8	8	8	8	8	8	8	8	8	9	9	9	9	9	9	9	9	9	9	0	0	0	0	0	0	0	0	0	0	1	1	1	1	1	1	1	1	1	1	2	2	2	2	2	2	2	2	2	2	3
1	2	3	4	5	6	7	8	9	0	1	2	3	4	5	6	7	8	9	0	1	2	3	4	5	6	7	8	9	0	1	2	3	4	5	6	7	8	9	0	1	2	3	4	5	6	7	8	9	0
Dmel extended	C	A	T	G	C	A	T	T	G	T	A	C	A	T	A	A	A	G	A	A	G	G	T	G	G	A	G	A	G	T	G	A	G	C	T	G	A	C	A	G	A	A	C	T	C	A	A	G	A
Dsim extended	.	.	.	.	.	.	.	.	.	.	.	.	.	.	.	.	.	.	.	.	.	.	.	.	.	.	.	G	.	.	.	.	.	.	.	.	.	.	.	.	.	.	.	.	.	.	.	.	.
	1906	1907	1908	1909	1910	1911	1912	1913	1914	1915	1916	1917	1918	1919	1920	1921	1922	1923	1924	1925	1926	1927	1928	1929	1930	1931	1932	1933	1934	1935	1936	1937	1938	1939	1940	1941	1942	1943	1944	1945	1946	1947	1948	1949	1950	1951	1952	1953	1954
4	4	4	4	4	4	4	4	4	4	4	4	4	4	4	4	4	4	4	4	4	4	4	4	4	4	4	4	4	4	4	4	4	4	4	4	4	4	4	4	4	4	4	4	4	4	4	4	4	4
1	1	1	1	1	1	1	1	1	1	1	1	1	1	1	1	1	1	1	1	1	1	1	1	1	1	1	1	1	1	1	1	1	1	1	1	1	1	1	2	2	2	2	2	2	2	2	2	2	2
6	6	6	6	6	6	6	6	6	7	7	7	7	7	7	7	7	7	7	8	8	8	8	8	8	8	8	8	8	9	9	9	9	9	9	9	9	9	9	0	0	0	0	0	0	0	0	0	0	1
1	2	3	4	5	6	7	8	9	0	1	2	3	4	5	6	7	8	9	0	1	2	3	4	5	6	7	8	9	0	1	2	3	4	5	6	7	8	9	0	1	2	3	4	5	6	7	8	9	0
Dmel extended	T	G	A	A	C	A	T	A	A	A	C	G	G	A	A	A	C	T	G	G	C	C	G	A	G	C	T	C	A	G	T	C	A	T	C	G	C	A	T	A	C	T	A	A	G	G	G	T	A
Dsim extended	.	.	.	.	.	.	.	.	.	.	.	.	.	.	.	.	.	.	.	.	.	.	.	.	.	.	.	.	G	.	.	.	.	.	.	.	.	.	.	.	.	.	.	.	.	.	.	.	.
	1986	1987	1988	1989	1990	1991	1992	1993	1994	1995	1996	1997	1998	1999	2000	2001	2002	2003	2004	2005	2006	2007	2008	2009	2010	2011	2012	2013	2014	2015	2016	2017	2018	2019	2020	2021	2022	2023	2024	2025	2026	2027	2028	2029	2030	2031	2032	2033	2034
4	4	4	4	4	4	4	4	4	4	4	4	4	4	4	4	4	4	4	4	4	4	4	4	4	4	4	4	4	4	4	4	4	4	4	4	4	4	4	4	4	4	4	4	4	4	4	4	4	4
2	2	2	2	2	2	2	2	2	2	2	2	2	2	2	2	2	2	2	2	2	2	2	2	2	2	2	2	2	2	2	2	2	2	2	2	2	2	2	2	2	2	2	2	2	2	2	2	2	2
4	4	4	4	4	4	4	4	4	5	5	5	5	5	5	5	5	5	5	6	6	6	6	6	6	6	6	6	6	7	7	7	7	7	7	7	7	7	7	8	8	8	8	8	8	8	8	8	8	9
1	2	3	4	5	6	7	8	9	0	1	2	3	4	5	6	7	8	9	0	1	2	3	4	5	6	7	8	9	0	1	2	3	4	5	6	7	8	9	0	1	2	3	4	5	6	7	8	9	0
Dmel extended	T	T	A	C	A	T	T	C	A	G	A	A	A	T	C	C	G	C	A	T	T	T	T	T	C	A	A	C	C	A	C	A	G	A	T	A	A	T	A	G	T	G	A	A	A	C	A	A	G
Dsim extended	.	.	.	.	.	.	.	T	.	.	.	.	.	.	.	.	A	.	.	.	.	.	.	.	.	.	C	.	.	.	.	.	.	.	.	.	.	.	.	.	.	.	.	.	.	.	.	.	.
	2066	2067	2068	2069	2070	2071	2072	2073	2074	2075	2076	2077	2078	2079	2080	2081	2082	2083	2084	2085	2086	2087	2088	2089	2090	2091	2092	2093	2094	2095	2096	2097	2098	2099	2100	2101	2102	2103	2104	2105	2106	2107	2108	2109	2110	2111	2112	2113	2114
4	4	4	4	4	4	4	4	4	4	4	4	4	4	4	4	4	4	4	4	4	4	4	4	4	4	4	4	4	4	4	4	4	4	4	4	4	4	4	4	4	4	4	4	4	4	4	4	4	4
3	3	3	3	3	3	3	3	3	3	3	3	3	3	3	3	3	3	3	3	3	3	3	3	3	3	3	3	3	3	3	3	3	3	3	3	3	3	3	3	3	3	3	3	3	3	3	3	3	3
2	2	2	2	2	2	2	2	2	3	3	3	3	3	3	3	3	3	3	4	4	4	4	4	4	4	4	4	4	5	5	5	5	5	5	5	5	5	5	6	6	6	6	6	6	6	6	6	6	7
1	2	3	4	5	6	7	8	9	0	1	2	3	4	5	6	7	8	9	0	1	2	3	4	5	6	7	8	9	0	1	2	3	4	5	6	7	8	9	0	1	2	3	4	5	6	7	8	9	0
Dmel extended	G	C	C	C	G	A	G	G	A	G	G	A	G	G	C	C	T	T	G	C	G	C	A	C	C	A	A	G	C	T	A	C	A	G	A	A	C	A	T	G	C	T	G	G	C	T	G	T	C
Dsim extended	.	.	.	.	.	.	.	.	.	.	.	.	.	.	.	.	A	.	.	.	.	.	.	.	.	.	.	.	.	.	.	.	.	.	.	.	.	.	.	.	.	.	.	.	.	.	.	.	.
	2146	2147	2148	2149	2150	2151	2152	2153	2154	2155	2156	2157	2158	2159	2160	2161	2162	2163	2164	2165	2166	2167	2168	2169	2170	2171	2172	2173	2174	2175	2176	2177	2178	2179	2180	2181	2182	2183	2184	2185	2186	2187	2188	2189	2190	2191	2192	2193	2194
4	4	4	4	4	4	4	4	4	4	4	4	4	4	4	4	4	4	4	4	4	4	4	4	4	4	4	4	4	4	4	4	4	4	4	4	4	4	4	4	4	4	4	4	4	4	4	4	4	4
4	4	4	4	4	4	4	4	4	4	4	4	4	4	4	4	4	4	4	4	4	4	4	4	4	4	4	4	4	4	4	4	4	4	4	4	4	4	4	4	4	4	4	4	4	4	4	4	4	4
0	0	0	0	0	0	0	0	0	1	1	1	1	1	1	1	1	1	1	2	2	2	2	2	2	2	2	2	2	3	3	3	3	3	3	3	3	3	3	4	4	4	4	4	4	4	4	4	4	5
1	2	3	4	5	6	7	8	9	0	1	2	3	4	5	6	7	8	9	0	1	2	3	4	5	6	7	8	9	0	1	2	3	4	5	6	7	8	9	0	1	2	3	4	5	6	7	8	9	0
Dmel extended	T	C	A	G	C	G	A	G	C	T	C	C	T	C	T	C	C	C	A	G	A	T	G	C	G	C	A	T	G	C	A	G	C	G	C	A	A	T	C	A	A	T	T	C	G	C	A	G	C
Dsim extended	.	.	.	.	.	.	.	.	.	.	G	.	.	.	.	.	.	.	.	.	.	.	.	.	.	.	.	.	.	.	.	.	.	.	.	.	.	.	.	.	.	.	.	.	.	.	C	.	.
	2226	2227	2228	2229	2230	2231	2232	2233	2234	2235	2236	2237	2238	2239	2240	2241	2242	2243	2244	2245	2246	2247	2248	2249	2250	2251	2252	2253	2254	2255	2256	2257	2258	2259	2260	2261	2262	2263	2264	2265	2266	2267	2268	2269	2270	2271	2272	2273	2274
4	4	4	4	4	4	4	4	4	4	4	4	4	4	4	4	4	4	4	4	4	4	4	4	4	4	4	4	4	4	4	4	4	4	4	4	4	4	4	4	4	4	4	4	4	4	4	4	4	4
4	4	4	4	4	4	4	4	4	4	4	4	4	4	4	4	4	4	4	5	5	5	5	5	5	5	5	5	5	5	5	5	5	5	5	5	5	5	5	5	5	5	5	5	5	5	5	5	5	5
8	8	8	8	8	8	8	8	8	9	9	9	9	9	9	9	9	9	9	0	0	0	0	0	0	0	0	0	0	1	1	1	1	1	1	1	1	1	1	2	2	2	2	2	2	2	2	2	2	3
1	2	3	4	5	6	7	8	9	0	1	2	3	4	5	6	7	8	9	0	1	2	3	4	5	6	7	8	9	0	1	2	3	4	5	6	7	8	9	0	1	2	3	4	5	6	7	8	9	0
Dmel extended	G	A	A	G	C	G	G	A	G	G	A	C	G	A	G	A	T	G	A	A	G	A	C	C	T	T	T	C	T	G	A	C	G	A	T	G	C	A	G	C	A	G	C	G	C	G	C	C	A
Dsim extended	.	.	.	T	.	.	.	.	.	.	.	.	.	.	.	.	.	.	.	.	.	.	.	.	.	.	C	.	.	.	.	G	C	.	.	.	.	.	.	.	.	.	.	.	.	.	.	.	.
	2306	2307	2308	2309	2310	2311	2312	2313	2314	2315	2316	2317	2318	2319	2320	2321	2322	2323	2324	2325	2326	2327	2328	2329	2330	2331	2332	2333	2334	2335	2336	2337	2338	2339	2340	2341	2342	2343	2344	2345	2346	2347	2348	2349	2350	2351	2352	2353	2354
4	4	4	4	4	4	4	4	4	4	4	4	4	4	4	4	4	4	4	4	4	4	4	4	4	4	4	4	4	4	4	4	4	4	4	4	4	4	4	4	4	4	4	4	4	4	4	4	4	4
5	5	5	5	5	5	5	5	5	5	5	5	5	5	5	5	5	5	5	5	5	5	5	5	5	5	5	5	5	5	5	5	5	5	5	5	5	5	5	6	6	6	6	6	6	6	6	6	6	6
6	6	6	6	6	6	6	6	6	7	7	7	7	7	7	7	7	7	7	8	8	8	8	8	8	8	8	8	8	9	9	9	9	9	9	9	9	9	9	0	0	0	0	0	0	0	0	0	0	1
1	2	3	4	5	6	7	8	9	0	1	2	3	4	5	6	7	8	9	0	1	2	3	4	5	6	7	8	9	0	1	2	3	4	5	6	7	8	9	0	1	2	3	4	5	6	7	8	9	0
Dmel extended	C	C	T	G	A	G	G	G	C	G	C	T	G	G	A	T	G	T	T	A	T	A	A	T	T	A	A	A	G	G	A	C	T	G	C	C	C	G	A	G	C	T	G	C	G	A	C	A	A
Dsim extended	.	.	.	.	.	.	.	.	.	.	.	.	.	.	.	.	.	.	.	.	.	.	.	.	.	.	.	.	.	.	.	.	.	.	.	.	.	.	.	.	.	.	.	.	.	.	.	.	.
	2386	2387	2388	2389	2390	2391	2392	2393	2394	2395	2396	2397	2398	2399	2400	2401	2402	2403	2404	2405	2406	2407	2408	2409	2410	2411	2412	2413	2414	2415	2416	2417	2418	2419	2420	2421	2422	2423	2424	2425	2426	2427	2428	2429	2430	2431	2432	2433	2434
4	4	4	4	4	4	4	4	4	4	4	4	4	4	4	4	4	4	4	4	4	4	4	4	4	4	4	4	4	4	4	4	4	4	4	4	4	4	4	4	4	4	4	4	4	4	4	4	4	4
6	6	6	6	6	6	6	6	6	6	6	6	6	6	6	6	6	6	6	6	6	6	6	6	6	6	6	6	6	6	6	6	6	6	6	6	6	6	6	6	6	6	6	6	6	6	6	6	6	6
4	4	4	4	4	4	4	4	4	5	5	5	5	5	5	5	5	5	5	6	6	6	6	6	6	6	6	6	6	7	7	7	7	7	7	7	7	7	7	8	8	8	8	8	8	8	8	8	8	9
1	2	3	4	5	6	7	8	9	0	1	2	3	4	5	6	7	8	9	0	1	2	3	4	5	6	7	8	9	0	1	2	3	4	5	6	7	8	9	0	1	2	3	4	5	6	7	8	9	0
mel extNup54	T	G	A	A	T	A	A	A	A	C	C	C	A	C	A	T	A	T	G	T	G	T	A	A	C	A	C	A	A	C	C	C	G	G	T	G	A	T	T	T	T	C	G	A	T	G	A	T	C
sim extNup54	.	.	.	.	.	.	.	.	.	.	.	.	.	.	.	.	.	.	.	.	.	.	.	.	.	.	.	.	.	.	.	.	.	.	.	.	.	.	.	.	.	.	.	.	.	.	.	.	.
4	4	4	4	4	4	4	4	4	4	4	4	4	4	4	4	4	4	4	4	4	4	4	4	4	4	4	4	4	4	4	4	4	4	4	4	4	4	4	4	4	4	4	4	4	4	4	4	4	4
7	7	7	7	7	7	7	7	7	7	7	7	7	7	7	7	7	7	7	7	7	7	7	7	7	7	7	7	7	7	7	7	7	7	7	7	7	7	7	7	7	7	7	7	7	7	7	7	7	7
2	2	2	2	2	2	2	2	2	3	3	3	3	3	3	3	3	3	3	4	4	4	4	4	4	4	4	4	4	5	5	5	5	5	5	5	5	5	5	6	6	6	6	6	6	6	6	6	6	7
1	2	3	4	5	6	7	8	9	0	1	2	3	4	5	6	7	8	9	0	1	2	3	4	5	6	7	8	9	0	1	2	3	4	5	6	7	8	9	0	1	2	3	4	5	6	7	8	9	0
mel extNup54	T	T	T	G	C	C	A	T	T	A	T	G	T	C	G	T	C	G	T	T	T	A	G	C	A	T	T	T	C	C	T	G	T	A	G	C	T	T	T	G	A	A	C	T	T	G	C	A	C
sim extNup54	.	.	.	.	.	.	.	.	.	.	.	.	G	.	.	.	.	.	.	.	.	.	.	.	.	.	.	.	.	.	.	.	C	.	.	.	.	.	.	.	.	.	.	.	.	.	.	.	.
4	4	4	4	4	4	4	4	4	4	4	4	4	4	4	4	4	4	4	4	4	4	4	4	4	4	4	4	4	4	4	4	4	4	4	4	4	4	4	4	4	4	4	4	4	4	4	4	4	4
8	8	8	8	8	8	8	8	8	8	8	8	8	8	8	8	8	8	8	8	8	8	8	8	8	8	8	8	8	8	8	8	8	8	8	8	8	8	8	8	8	8	8	8	8	8	8	8	8	8
0	0	0	0	0	0	0	0	0	1	1	1	1	1	1	1	1	1	1	2	2	2	2	2	2	2	2	2	2	3	3	3	3	3	3	3	3	3	3	4	4	4	4	4	4	4	4	4	4	5
1	2	3	4	5	6	7	8	9	0	1	2	3	4	5	6	7	8	9	0	1	2	3	4	5	6	7	8	9	0	1	2	3	4	5	6	7	8	9	0	1	2	3	4	5	6	7	8	9	0
mel extNup54	A	C	G	A	G	T	T	C	A	C	A	C	A	T	T	C	G	T	C	G	C	C	A	A	T	G	C	T	G	C	G	G	A	A	A	T	A	A	T	T	G	T	G	T	G	G	G	T	C
sim extNup54	.	.	.	.	.	.	.	.	.	.	.	.	.	.	.	.	.	.	.	.	.	.	.	.	.	.	.	.	.	.	.	.	.	.	.	.	.	.	.	.	.	.	.	.	.	.	.	.	.
4	4	4	4	4	4	4	4	4	4	4	4	4	4	4	4	4	4	4	4	4	4	4	4	4	4	4	4	4	4	4	4	4	4	4	4	4	4	4	4	4	4	4	4	4	4	4	4	4	4
8	8	8	8	8	8	8	8	8	8	8	8	8	8	8	8	8	8	8	9	9	9	9	9	9	9	9	9	9	9	9	9	9	9	9	9	9	9	9	9	9	9	9	9	9	9	9	9	9	9
8	8	8	8	8	8	8	8	8	9	9	9	9	9	9	9	9	9	9	0	0	0	0	0	0	0	0	0	0	1	1	1	1	1	1	1	1	1	1	2	2	2	2	2	2	2	2	2	2	3
1	2	3	4	5	6	7	8	9	0	1	2	3	4	5	6	7	8	9	0	1	2	3	4	5	6	7	8	9	0	1	2	3	4	5	6	7	8	9	0	1	2	3	4	5	6	7	8	9	0
mel extNup54	C	C	C	G	A	C	T	T	T	T	C	C	T	C	G	G	C	C	A	C	T	G	T	C	T	G	A	A	A	T	T	G	T	C	C	A	A	T	T	T	C	G	A	C	G	G	C	T	A
sim extNup54	.	.	.	.	.	.	.	.	.	.	.	.	.	.	.	.	.	.	.	.	.	.	C	.	.	.	.	.	.	.	.	.	.	.	.	.	.	.	.	.	.	.	.	.	.	.	.	.	.
4	4	4	4	4	4	4	4	4	4	4	4	4	4	4	4	4	4	4	4	4	4	4	4	4	4	4	4	4	4	4	4	4	4	4	4	4	4	4	5	5	5	5	5	5	5	5	5	5	5
9	9	9	9	9	9	9	9	9	9	9	9	9	9	9	9	9	9	9	9	9	9	9	9	9	9	9	9	9	9	9	9	9	9	9	9	9	9	9	0	0	0	0	0	0	0	0	0	0	0
6	6	6	6	6	6	6	6	6	7	7	7	7	7	7	7	7	7	7	8	8	8	8	8	8	8	8	8	8	9	9	9	9	9	9	9	9	9	9	0	0	0	0	0	0	0	0	0	0	1
1	2	3	4	5	6	7	8	9	0	1	2	3	4	5	6	7	8	9	0	1	2	3	4	5	6	7	8	9	0	1	2	3	4	5	6	7	8	9	0	1	2	3	4	5	6	7	8	9	0
mel extNup54	G	T	G	G	C	A	A	A	C	G	G	T	T	C	G	T	C	T	C	T	G	G	C	A	G	T	T	C	C	A	G	T	T	T	G	T	T	C	A	A	C	T	C	C	C	A	G	C	A
sim extNup54	.	.	.	.	.	.	.	.	.	.	.	.	.	.	.	.	.	.	.	.	.	.	.	.	.	.	.	.	.	.	.	.	.	.	.	.	.	.	.	.	.	.	.	.	.	.	.	.	.
5	5	5	5	5	5	5	5	5	5	5	5	5	5	5	5	5	5	5	5	5	5	5	5	5	5	5	5	5	5	5	5	5	5	5	5	5	5	5	5	5	5	5	5	5	5	5	5	5	5
0	0	0	0	0	0	0	0	0	0	0	0	0	0	0	0	0	0	0	0	0	0	0	0	0	0	0	0	0	0	0	0	0	0	0	0	0	0	0	0	0	0	0	0	0	0	0	0	0	0
4	4	4	4	4	4	4	4	4	5	5	5	5	5	5	5	5	5	5	6	6	6	6	6	6	6	6	6	6	7	7	7	7	7	7	7	7	7	7	8	8	8	8	8	8	8	8	8	8	9
1	2	3	4	5	6	7	8	9	0	1	2	3	4	5	6	7	8	9	0	1	2	3	4	5	6	7	8	9	0	1	2	3	4	5	6	7	8	9	0	1	2	3	4	5	6	7	8	9	0
mel extNup54	A	T	T	A	T	G	T	G	C	T	C	T	G	G	C	G	T	G	T	G	C	A	T	A	C	A	T	G	T	G	C	A	G	T	C	T	A	G	T	T	A	G	T	T	G	G	C	T	C
sim extNup54	.	.	.	.	.	.	C	.	.	.	.	.	.	.	.	.	.	.	.	.	.	.	.	.	.	.	.	.	.	.	.	.	.	.	.	.	.	.	.	.	.	.	.	.	.	.	.	.	.
5	5	5	5	5	5	5	5	5	5	5	5	5	5	5	5	5	5	5	5	5	5	5	5	5	5	5	5	5	5	5	5	5	5	5	5	5	5	5	5	5	5	5	5	5	5	5	5	5	5
1	1	1	1	1	1	1	1	1	1	1	1	1	1	1	1	1	1	1	1	1	1	1	1	1	1	1	1	1	1	1	1	1	1	1	1	1	1	1	1	1	1	1	1	1	1	1	1	1	1
2	2	2	2	2	2	2	2	2	3	3	3	3	3	3	3	3	3	3	4	4	4	4	4	4	4	4	4	4	5	5	5	5	5	5	5	5	5	5	6	6	6	6	6	6	6	6	6	6	7
1	2	3	4	5	6	7	8	9	0	1	2	3	4	5	6	7	8	9	0	1	2	3	4	5	6	7	8	9	0	1	2	3	4	5	6	7	8	9	0	1	2	3	4	5	6	7	8	9	0
mel extNup54	G	T	T	T	T	C	T	C	C	C	A	G	T	C	A	A	C	C	A	G	C	C	A	G	C	C	A	G	G	G	T	C	C	G	T	G	C	A	G	G	T	T	T	T	T	T	G	T	T
sim extNup54	.	.	.	.	.	.	.	.	.	.	.	T	C	.	.	G	.	.	.	.	.	.	.	.	.	.	.	.	.	.	.	.	.	.	.	.	.	.	.	.	.	.	.	.	.	.	.	.	.
5	5	5	5	5	5	5	5	5	5	5	5	5	5	5	5	5	5	5	5	5	5	5	5	5	5	5	5	5	5	5	5	5	5	5	5	5	5	5	5	5	5	5	5	5	5	5	5	5	5
2	2	2	2	2	2	2	2	2	2	2	2	2	2	2	2	2	2	2	2	2	2	2	2	2	2	2	2	2	2	2	2	2	2	2	2	2	2	2	2	2	2	2	2	2	2	2	2	2	2
0	0	0	0	0	0	0	0	0	1	1	1	1	1	1	1	1	1	1	2	2	2	2	2	2	2	2	2	2	3	3	3	3	3	3	3	3	3	3	4	4	4	4	4	4	4	4	4	4	5
1	2	3	4	5	6	7	8	9	0	1	2	3	4	5	6	7	8	9	0	1	2	3	4	5	6	7	8	9	0	1	2	3	4	5	6	7	8	9	0	1	2	3	4	5	6	7	8	9	0
mel extNup54	G	T	T	T	G	G	A	G	C	A	T	G	T	A	G	C	G	C	C	A	G	T	A	T	A	A	A	T	G	A	A	T	T	G	G	C	C	A	G	C	T	C	C	A	A	G	G	A	G
sim extNup54	.	.	.	.	C	.	.	.	.	.	C	.	.	.	.	.	.	.	.	.	.	.	.	.	.	.	.	.	.	.	.	.	.	.	.	.	.	.	.	.	.	.	.	.	.	.	.	.	.
5	5	5	5	5	5	5	5	5	5	5	5	5	5	5	5	5	5	5	5	5	5	5	5	5	5	5	5	5	5	5	5	5	5	5	5	5	5	5	5	5	5	5	5	5	5	5	5	5	5
2	2	2	2	2	2	2	2	2	2	2	2	2	2	2	2	2	2	2	3	3	3	3	3	3	3	3	3	3	3	3	3	3	3	3	3	3	3	3	3	3	3	3	3	3	3	3	3	3	3
8	8	8	8	8	8	8	8	8	9	9	9	9	9	9	9	9	9	9	0	0	0	0	0	0	0	0	0	0	1	1	1	1	1	1	1	1	1	1	2	2	2	2	2	2	2	2	2	2	3
1	2	3	4	5	6	7	8	9	0	1	2	3	4	5	6	7	8	9	0	1	2	3	4	5	6	7	8	9	0	1	2	3	4	5	6	7	8	9	0	1	2	3	4	5	6	7	8	9	0
mel extNup54	A	G	G	T	G	G	T	T	C	A	A	T	T	G	G	A	G	C	A	C	T	G	C	A	T	A	T	G	A	G	G	A	G	C	T	G	A	A	A	G	T	G	A	A	A	C	G	T	T
sim extNup54	.	.	.	.	.	.	.	.	.	.	.	.	.	.	.	.	.	.	.	.	.	.	.	C	.	.	.	.	.	.	.	.	.	.	.	.	.	.	.	.	.	.	.	.	.	.	A	.	.
5	5	5	5	5	5	5	5	5	5	5	5	5	5	5	5	5	5	5	5	5	5	5	5	5	5	5	5	5	5	5	5	5	5	5	5	5	5	5	5	5	5	5	5	5	5	5	5	5	5
3	3	3	3	3	3	3	3	3	3	3	3	3	3	3	3	3	3	3	3	3	3	3	3	3	3	3	3	3	3	3	3	3	3	3	3	3	3	3	4	4	4	4	4	4	4	4	4	4	4
6	6	6	6	6	6	6	6	6	7	7	7	7	7	7	7	7	7	7	8	8	8	8	8	8	8	8	8	8	9	9	9	9	9	9	9	9	9	9	0	0	0	0	0	0	0	0	0	0	1
1	2	3	4	5	6	7	8	9	0	1	2	3	4	5	6	7	8	9	0	1	2	3	4	5	6	7	8	9	0	1	2	3	4	5	6	7	8	9	0	1	2	3	4	5	6	7	8	9	0
mel extNup54	G	G	T	T	T	A	T	T	G	G	T	T	G	T	G	A	G	T	T	G	T	T	T	G	G	C	T	T	G	A	C	C	G	C	T	C	A	A	T	G	C	G	A	A	A	A	T	C	G
sim extNup54	.	.	.	.	.	.	C	.	.	.	.	.	.	.	.	.	.	.	.	.	.	.	G	.	.	.	.	.	.	.	.	.	.	.	.	.	.	G	.	.	.	.	.	.	.	.	.	.	.
5	5	5	5	5	5	5	5	5	5	5	5	5	5	5	5	5	5	5	5	5	5	5	5	5	5	5	5	5	5	5	5	5	5	5	5	5	5	5	5	5	5	5	5	5	5	5	5	5	5
4	4	4	4	4	4	4	4	4	4	4	4	4	4	4	4	4	4	4	4	4	4	4	4	4	4	4	4	4	4	4	4	4	4	4	4	4	4	4	4	4	4	4	4	4	4	4	4	4	4
4	4	4	4	4	4	4	4	4	5	5	5	5	5	5	5	5	5	5	6	6	6	6	6	6	6	6	6	6	7	7	7	7	7	7	7	7	7	7	8	8	8	8	8	8	8	8	8	8	9
1	2	3	4	5	6	7	8	9	0	1	2	3	4	5	6	7	8	9	0	1	2	3	4	5	6	7	8	9	0	1	2	3	4	5	6	7	8	9	0	1	2	3	4	5	6	7	8	9	0
mel extNup54	T	G	T	G	C	G	C	C	T	T	T	T	G	C	T	G	C	A	G	C	G	T	G	G	T	G	G	C	C	A	A	A	C	C	A	C	C	G	A	C	A	G	C	T	C	G	G	C	G
sim extNup54	.	.	.	.	.	.	.	.	.	.	.	.	.	.	.	.	T	.	.	.	.	.	.	.	.	.	.	.	.	.	.	.	.	.	G	.	.	.	.	.	.	.	.	.	.	.	.	.	.
5	5	5	5	5	5	5	5	5	5	5	5	5	5	5	5	5	5	5	5	5	5	5	5	5	5	5	5	5	5	5	5	5	5	5	5	5	5	5	5	5	5	5	5	5	5	5	5	5	5
5	5	5	5	5	5	5	5	5	5	5	5	5	5	5	5	5	5	5	5	5	5	5	5	5	5	5	5	5	5	5	5	5	5	5	5	5	5	5	5	5	5	5	5	5	5	5	5	5	5
2	2	2	2	2	2	2	2	2	3	3	3	3	3	3	3	3	3	3	4	4	4	4	4	4	4	4	4	4	5	5	5	5	5	5	5	5	5	5	6	6	6	6	6	6	6	6	6	6	7
1	2	3	4	5	6	7	8	9	0	1	2	3	4	5	6	7	8	9	0	1	2	3	4	5	6	7	8	9	0	1	2	3	4	5	6	7	8	9	0	1	2	3	4	5	6	7	8	9	0
mel extNup54	C	A	T	C	C	C	C	A	C	A	T	C	A	T	C	A	C	C	A	T	A	G	A	G	C	G	T	T	T	A	G	A	G	A	A	T	T	T	G	C	T	G	C	G	G	C	G	T	G
sim extNup54	.	.	.	.	.	.	.	.	.	.	.	.	.	.	.	.	.	.	.	.	.	.	.	.	.	.	.	.	.	.	.	.	.	.	.	.	C	.	.	.	.	.	.	.	.	.	.	.	.
5	5	5	5	5	5	5	5	5	5	5	5	5	5	5	5	5	5	5	5	5	5	5	5	5	5	5	5	5	5	5	5	5	5	5	5	5	5	5	5	5	5	5	5	5	5	5	5	5	5
6	6	6	6	6	6	6	6	6	6	6	6	6	6	6	6	6	6	6	6	6	6	6	6	6	6	6	6	6	6	6	6	6	6	6	6	6	6	6	6	6	6	6	6	6	6	6	6	6	6
0	0	0	0	0	0	0	0	0	1	1	1	1	1	1	1	1	1	1	2	2	2	2	2	2	2	2	2	2	3	3	3	3	3	3	3	3	3	3	4	4	4	4	4	4	4	4	4	4	5
1	2	3	4	5	6	7	8	9	0	1	2	3	4	5	6	7	8	9	0	1	2	3	4	5	6	7	8	9	0	1	2	3	4	5	6	7	8	9	0	1	2	3	4	5	6	7	8	9	0
mel extNup54	A	G	A	T	G	C	C	A	T	G	G	C	G	G	A	G	G	C	C	A	G	T	A	G	T	C	A	G	G	T	G	C	A	G	G	A	G	C	A	A	G	T	G	C	A	G	C	C	G
sim extNup54	.	.	.	.	.	.	.	.	.	.	.	.	.	.	.	.	.	.	.	.	.	.	.	.	.	.	.	.	.	.	.	.	.	.	.	.	.	.	.	.	.	.	.	.	.	.	.	.	C
5	5	5	5	5	5	5	5	5	5	5	5	5	5	5	5	5	5	5	5	5	5	5	5	5	5	5	5	5	5	5	5	5	5	5	5	5	5	5	5	5	5	5	5	5	5	5	5	5	5
6	6	6	6	6	6	6	6	6	6	6	6	6	6	6	6	6	6	6	7	7	7	7	7	7	7	7	7	7	7	7	7	7	7	7	7	7	7	7	7	7	7	7	7	7	7	7	7	7	7
8	8	8	8	8	8	8	8	8	9	9	9	9	9	9	9	9	9	9	0	0	0	0	0	0	0	0	0	0	1	1	1	1	1	1	1	1	1	1	2	2	2	2	2	2	2	2	2	2	3
1	2	3	4	5	6	7	8	9	0	1	2	3	4	5	6	7	8	9	0	1	2	3	4	5	6	7	8	9	0	1	2	3	4	5	6	7	8	9	0	1	2	3	4	5	6	7	8	9	0
mel extNup54	C	G	T	A	T	A	A	C	T	T	C	T	A	T	T	T	A	C	C	T	C	T	A	T	A	C	G	A	C	T	T	C	G	T	G	G	A	G	C	C	C	A	A	G	C	T	G	G	A
sim extNup54	.	.	.	.	.	.	.	.	.	.	.	.	.	.	.	.	.	.	.	.	.	.	.	.	.	.	.	.	.	.	.	T	.	.	.	.	.	.	.	.	.	.	.	.	.	.	.	.	.
5	5	5	5	5	5	5	5	5	5	5	5	5	5	5	5	5	5	5	5	5	5	5	5	5	5	5	5	5	5	5	5	5	5	5	5	5	5	5	5	5	5	5	5	5	5	5	5	5	5
7	7	7	7	7	7	7	7	7	7	7	7	7	7	7	7	7	7	7	7	7	7	7	7	7	7	7	7	7	7	7	7	7	7	7	7	7	7	7	8	8	8	8	8	8	8	8	8	8	8
6	6	6	6	6	6	6	6	6	7	7	7	7	7	7	7	7	7	7	8	8	8	8	8	8	8	8	8	8	9	9	9	9	9	9	9	9	9	9	0	0	0	0	0	0	0	0	0	0	1
1	2	3	4	5	6	7	8	9	0	1	2	3	4	5	6	7	8	9	0	1	2	3	4	5	6	7	8	9	0	1	2	3	4	5	6	7	8	9	0	1	2	3	4	5	6	7	8	9	0
mel extNup54	C	C	T	C	C	G	C	C	G	C	A	A	A	A	G	A	C	G	G	A	G	C	A	C	A	A	C	T	A	C	T	A	C	G	C	G	G	A	A	A	A	G	C	C	A	A	A	A	A
sim extNup54	.	.	.	.	.	.	.	.	.	.	.	.	.	.	.	.	.	.	.	.	.	.	.	.	.	.	.	.	.	.	.	.	.	.	.	.	.	.	.	.	.	.	.	.	.	.	.	.	.
5	5	5	5	5	5	5	5	5	5	5	5	5	5	5	5	5	5	5	5	5	5	5	5	5	5	5	5	5	5	5	5	5	5	5	5	5	5	5	5	5	5	5	5	5	5	5	5	5	5
8	8	8	8	8	8	8	8	8	8	8	8	8	8	8	8	8	8	8	8	8	8	8	8	8	8	8	8	8	8	8	8	8	8	8	8	8	8	8	8	8	8	8	8	8	8	8	8	8	8
4	4	4	4	4	4	4	4	4	5	5	5	5	5	5	5	5	5	5	6	6	6	6	6	6	6	6	6	6	7	7	7	7	7	7	7	7	7	7	8	8	8	8	8	8	8	8	8	8	9
1	2	3	4	5	6	7	8	9	0	1	2	3	4	5	6	7	8	9	0	1	2	3	4	5	6	7	8	9	0	1	2	3	4	5	6	7	8	9	0	1	2	3	4	5	6	7	8	9	0
mel extNup54	G	C	A	C	A	T	C	A	A	C	C	T	C	A	A	T	C	T	C	A	A	G	T	G	G	C	T	T	A	A	C	A	C	C	T	A	C	G	A	G	A	G	G	G	C	C	A	T	G
sim extNup54	.	.	.	.	.	.	.	.	.	.	.	.	.	.	.	.	.	.	.	.	.	.	.	.	.	.	.	G	.	.	.	.	.	.	.	.	T	.	.	.	.	.	.	.	.	.	.	.	.
5	5	5	5	5	5	5	5	5	5	5	5	5	5	5	5	5	5	5	5	5	5	5	5	5	5	5	5	5	5	5	5	5	5	5	5
9	9	9	9	9	9	9	9	9	9	9	9	9	9	9	9	9	9	9	9	9	9	9	9	9	9	9	9	9	9	9	9	9	9	9	9
2	2	2	2	2	2	2	2	2	3	3	3	3	3	3	3	3	3	3	4	4	4	4	4	4	4	4	4	4	5	5	5	5	5	5	5
1	2	3	4	5	6	7	8	9	0	1	2	3	4	5	6	7	8	9	0	1	2	3	4	5	6	7	8	9	0	1	2	3	4	5	6
mel extNup54	T	G	G	A	G	C	A	G	G	A	C	G	A	G	C	G	C	A	A	C	C	G	A	A	T	A	A	A	C	T	T	C	G	A	C	G
sim extNup54	.	A	.	.	.	.	.	.	.	.	.	.	.	.	.	.	.	.	.	.	.	.	.	.	.	.	.	.	.	.	.	.	.	.	.	.
[truncated: 31 more columns]

## Sheet: Fig 5
Cross-cell signal intensity
wt																				Nup54 QB62/Df
Sample Number		1		2		3		4		5		6		7		8				Sample Number		1		2		3		4		5		6		7		8
Staining		Elav	GFP	Elav	GFP	Elav	GFP	Elav	GFP	Elav	GFP	Elav	GFP	Elav	GFP	Elav	GFP			Staining		Elav	GFP	Elav	GFP	Elav	GFP	Elav	GFP	Elav	GFP	Elav	GFP	Elav	GFP	Elav	GFP
1		81	203	174	37	54	95	61	94	34	140	99	130	46	132	9	63			1		38	1	26	28	31	53	90	44	46	44	55	33	71	90	44	31
2		79	224	174	37	50	86	61	97	70	213	135	217	53	151	9	63			2		43	15	20	22	31	53	84	43	31	33	89	72	71	93	36	20
3		57	216	95	17	125	205	28	88	50	226	108	247	33	139	15	115			3		49	17	63	68	26	68	64	26	24	29	89	75	56	90	46	29
4		63	237	100	49	25	141	83	170	46	241	113	255	16	103	24	202			4		56	22	2	7	63	112	62	26	35	40	71	57	63	109	40	23
5		52	228	82	89	81	224	29	144	60	255	130	255	43	114	29	243			5		76	42	29	34	70	115	54	20	19	21	66	52	70	137	48	31
6		62	229	56	87	63	221	39	148	42	248	111	255	6	62	14	255			6		60	28	45	55	46	94	58	27	44	42	89	77	79	139	42	28
7		50	204	61	97	91	241	32	139	42	243	104	252	17	53	12	253			7		64	33	72	86	20	70	69	35	48	43	34	22	87	154	38	26
8		67	193	60	116	79	192	85	189	50	235	104	252	41	70	34	255			8		45	15	21	38	58	111	65	31	53	45	87	75	98	168	39	32
9		61	180	83	145	49	147	31	119	68	227	87	240	19	49	45	255			9		43	21	37	49	67	120	69	33	36	28	81	69	76	146	43	38
10		78	192	57	106	81	180	50	114	20	155	93	240	15	41	30	255			10		29	7	42	54	67	120	71	33	45	37	38	28	60	130	47	42
11		62	203	83	135	57	140	71	131	56	170	82	247	13	38	35	255			11		42	18	42	52	56	115	63	25	41	36	56	49	56	127	41	34
12		62	203	82	120	75	125	64	122	25	131	85	250	26	50	39	255			12		68	39	42	52	83	156	76	42	35	30	69	53	91	167	41	31
13		40	183	91	133	54	86	24	77	57	170	98	249	21	45	44	255			13		68	37	42	52	54	139	120	98	71	67	48	15	90	180	47	30
14		50	174	109	150	86	128	46	88	24	143	98	249	25	47	42	250			14		70	36	54	61	72	154	75	56	66	62	68	31	45	139	55	33
15		64	171	146	154	128	153	69	106	71	198	69	171	25	47	59	252			15		73	37	24	34	9	100	103	76	55	49	50	29	54	157	62	33
16		39	144	159	147	104	96	73	98	50	189	38	133	26	45	62	246			16		64	26	35	42	35	129	86	51	57	45	65	59	46	164	72	34
17		33	150	120	89	82	50	66	94	51	206	69	167	36	55	24	193			17		52	16	44	54	26	122	90	46	52	38	52	53	56	182	82	32
18		63	194	102	44	124	76	66	94	42	203	108	222	39	58	29	186			18		62	21	27	35	26	122	89	42	53	34	69	62	67	200	77	19
19		57	181	130	60	105	39	86	128	58	220	58	183	49	69	3	148			19		67	17	46	48	33	134	80	32	41	17	70	64	124	255	80	22
20		57	178	176	91	134	49	77	78	54	205	36	170	36	51	16	152			20		62	8	11	9	49	149	81	35	39	10	61	54	102	230	81	22
21		59	156	136	40	130	45	134	89	56	201	36	170	66	73	44	168			21		70	8	48	41	15	115	73	32	57	24	57	44	104	218	82	21
22		38	126	136	45	156	58	136	54	88	224	72	237	79	77	61	175			22		77	8	18	8	38	133	110	69	50	15	64	61	68	162	90	26
23		44	129	167	70	154	40	216	93	111	235	34	208	106	88	23	130			23		86	15	18	8	0	80	98	55	70	30	78	87	97	177	87	23
24		68	147	169	66	177	49	181	44	123	223	65	241	115	70	18	120			24		99	23	40	28	12	83	86	38	56	14	53	74	64	132	80	19
25		95	165	159	30	170	31	197	57	141	202	48	214	121	38	33	130			25		79	1	35	23	75	129	87	29	71	26	51	91	80	142	77	22
26		89	158	148	7	191	43	205	55	117	141	68	223	156	32	17	113			26		88	7	29	19	38	80	95	28	56	9	53	90	101	165	66	13
27		109	165	192	37	173	23	231	77	159	141	68	223	188	26	26	121			27		80	4	24	14	38	80	89	12	61	14	89	130	83	144	64	14
28		118	141	188	28	155	24	197	43	184	137	49	163	188	26	25	132			28		90	14	11	0	38	62	103	21	71	18	65	95	70	127	73	18
29		111	124	193	8	136	27	156	5	168	106	52	137	255	62	16	129			29		90	14	23	9	18	37	81	5	83	24	83	113	91	138	78	23
30		126	125	219	17	124	42	199	50	176	106	70	111	255	55	16	129			30		86	10	18	1	85	100	86	13	79	17	95	138	57	93	80	18
31		87	81	219	17	120	45	218	70	181	109	66	90	240	18	3	119			31		77	5	33	11	16	29	81	7	82	20	59	108	73	103	85	11
32		147	105	242	36	123	33	192	25	163	91	97	91	252	25	18	153			32		73	2	32	8	34	42	84	7	81	16	50	95	51	76	87	13
33		147	105	242	36	123	28	200	22	205	139	96	73	243	14	38	209			33		78	7	38	12	53	55	87	10	74	9	25	60	69	95	75	11
34		129	82	230	24	124	33	212	32	171	106	119	73	250	19	45	238			34		79	14	38	12	80	85	102	19	78	11	56	81	77	113	70	11
35		166	82	216	8	125	39	247	49	180	117	137	84	253	16	34	235			35		67	0	20	0	80	85	95	4	83	16	74	90	51	98	68	13
36		165	81	245	28	145	63	238	54	176	110	145	52	241	0	47	251			36		91	19	31	0	50	52	114	16	79	12	48	52	51	110	68	18
37		192	85	255	28	146	67	182	0	190	115	171	44	255	16	36	244			37		83	10	34	3	20	20	119	11	74	7	39	37	64	141	65	18
38		193	85	255	28	102	22	230	30	183	94	188	65	255	14	43	227			38		88	15	47	16	54	52	125	8	62	0	63	46	64	147	62	20
39		197	71	255	32	132	47	221	16	234	125	164	28	253	7	43	227			39		94	23	40	9	52	47	144	20	71	4	43	19	36	119	61	20
40		195	71	255	32	134	32	224	16	228	107	164	28	255	20	65	200			40		88	17	52	19	33	23	144	13	74	7	50	24	69	147	59	18
41		199	79	255	41	145	39	238	37	205	72	197	24	255	20	81	172			41		75	6	35	0	41	27	149	15	63	0	50	15	51	123	59	17
42		197	59	255	31	173	67	210	27	206	66	196	22	251	24	144	199			42		77	6	40	3	56	34	152	18	82	17	60	20	70	135	51	16
43		193	53	255	31	146	43	198	35	212	72	231	26	243	21	141	153			43		63	0	44	4	56	34	135	0	67	5	57	15	38	100	48	15
44		191	48	247	13	143	45	198	56	229	88	239	32	243	21	147	133			44		76	7	38	0	38	14	138	8	79	19	60	15	65	120	55	25
45		191	60	253	13	176	82	159	32	213	74	240	21	222	7	156	118			45		78	9	38	0	49	20	127	9	65	10	48	3	57	107	58	32
46		171	51	248	17	152	53	165	47	241	99	238	26	225	8	143	90			46		72	3	36	0	49	19	119	9	64	11	48	2	43	90	52	28
47		158	49	249	39	153	58	137	12	229	83	253	32	220	0	140	61			47		73	4	25	0	41	11	119	13	53	0	59	13	71	113	39	25
48		167	60	249	39	174	87	153	28	239	91	227	10	209	19	162	68			48		70	1	37	6	55	27	118	16	57	4	59	9	48	89	47	37
49		157	52	222	26	175	91	145	17	213	66	246	32	212	10	172	69			49		72	6	28	0	66	40	114	17	66	13	70	20	59	95	27	25
50		152	39	203	13	135	50	162	25	225	74	217	7	198	0	144	31			50		72	7	42	13	72	50	107	10	63	9	53	0	52	86	22	22
51		173	58	211	27	125	46	164	32	247	81	232	19	227	5	161	43			51		65	1	29	3	44	22	98	1	59	4	72	11	53	87	25	27
52		153	39	201	21	120	51	164	32	244	73	251	40	234	3	157	38			52		61	0	31	5	44	22	99	2	65	10	85	24	69	103	24	26
53		161	48	201	21	127	94	176	51	232	64	245	23	245	11	159	50			53		67	9	21	0	38	17	99	0	76	21	50	0	64	100	24	26
54		178	57	220	42	118	93	161	37	255	85	254	22	245	11	137	32			54		64	6	13	0	48	30	104	2	65	10	50	0	49	90	26	26
55		171	51	206	35	161	137	154	24	236	46	250	18	255	32	164	62			55		66	8	29	7	46	25	112	7	66	11	60	10	57	100	26	26
56		177	42	186	9	157	129	162	33	249	59	249	22	242	21	194	81			56		67	9	29	7	69	53	106	1	70	15	60	10	64	112
57		187	46	220	31	124	86	137	3	245	67	248	23	237	26	172	46			57		67	9	25	6	47	34	110	7	67	12	57	4	45	98
58		217	66	236	41	112	61	165	33	253	78	247	20	233	12	173	44			58		59	1	35	14	44	39	123	21	65	7	58	0	70	128
59		213	65	217	28	127	120	150	33	242	65	255	45	227	13	187	51			59		61	0	22	0	43	38	119	19	65	10	66	5	36	101
60		177	36	218	27	108	102	173	54	255	92	255	35	220	4	180	40			60		76	15	29	0	43	38	116	21	66	16	77	7	45	119
61		152	37	226	60	104	112	175	44	255	96	250	20	223	20	190	49			61		79	16	44	8	30	25	105	15	46	2	84	2	61	140
62		138	35	155	32	62	98	136	44	214	76	255	26	224	30	191	54			62		69	6	38	3	63	63	95	10	52	13	91	2	51	134
63		141	47	150	40	79	129	132	54	184	75	255	32	213	24	225	72			63		73	11	51	17	32	32	96	13	69	30	123	22	54	149
64		138	50	171	77	110	163	112	51	165	94	255	30	206	18	236	61			64		70	10	43	12	23	28	99	23	67	29	101	5	67	181
65		138	50	181	85	50	128	94	68	148	123	255	43	218	44	253	55			65		58	0	41	13	45	58	92	21	49	13	105	5	70	192
66		176	73	163	84	99	197	113	108	111	121	255	42	195	24	240	48			66		63	3	26	1	30	48	86	21	48	13	109	20	78	195
67		170	58	220	147	86	212	65	79	116	151	242	29	195	24	249	65			67		72	11	26	1	27	55	91	33	47	12	93	6	83	195
68		202	48	128	82	82	237	81	89	110	155	242	35	170	28	255	63			68		64	5	14	0	27	55	89	39	81	48	88	12	44	153
69		241	88	109	72	34	200	81	89	128	170	226	36	165	41	242	48			69		59	9	41	34	56	92	107	61	69	36	90	14	78	185
70		212	67	113	91	60	212	55	60	120	174	229	44	134	35	232	54			70		57	11	33	37	42	83	89	48	63	35	87	16	69	177
71		190	73	95	87	67	219	81	86	74	155	242	54	97	31	246	91			71		59	9	35	44	55	98	65	27	65	42	63	0	84	194
72		170	90	102	89	13	153	73	97	40	141	221	50	97	54	199	61			72		61	13	33	44	56	99	69	33	37	19	64	6	50	160
73		135	91	120	112	49	194	71	109	57	175	225	44	97	73	197	84			73		58	12	40	46	34	80	95	61	38	21	76	28	47	157
74		96	93	137	132	54	196	57	101	47	192	209	52	74	62	166	66			74		71	25	36	41	45	93	91	60	45	33	77	29	102	212
75		143	133	142	126	0	143	31	81	50	229	184	65	89	83	168	81			75		49	1	9	16	45	104	70	40	48	37	42	1	44	150
76		89	115	149	132	32	183	49	105	53	241	192	97	73	69	192	116			76		46	0	35	42	15	98	77	46	76	68	59	18	73	171
77		86	152	134	124	33	188	41	101	55	228	163	90	69	69	151	75			77		71	21	35	48	15	98	66	35	63	58	60	20	65	156
78		69	160	128	144	24	176	75	138	29	186	142	80	65	65	156	93			78		53	5	35	48	37	144	76	45	82	63	64	29	59	141
79		66	171	154	187	74	234	81	156	41	188	143	85	71	73	137	111			79		69	23	44	55	11	136	77	46			60	27	57	127
80		88	231	134	191	84	248	60	161	29	163	131	83	71	73	119	104			80		74	35	42	54	13	138	68	39			46	18	54	112
81		92	242	142	231	18	179	30	153	61	176	127	113	51	53	110	107			81		57	23	23	34	39	158	58	32			34	17	39	90
82		69	227	148	241	85	230	85	229	32	133	88	100	39	39	122	116			82		50	23	42	57	60	174	54	28			36	26	56	102
83		65	217	107	154	37	153	30	151	39	135	79	122	74	74	145	143			83		41	21	45	60	47	129	58	32			45	40	46	87
84		63	212	134	81	22	119	38	108	35	130	54	96	83	85	172	203			84		54	35	38	56	51	124	68	42			69	76	59	83
85		53	189					76	110	69	168	91	130	69	74	131	180			85		54	35	58	85	51	124	70	41			32	42	59	76
86		53	189					31	47	35	139	91	130	99	116	142	231			86				53	82	46	135	68	39			59	72	63	71
87		90	198							37	146	72	98	68	87	142	231			87				30	57	67	172	77	46			113	123	52	50
88		73	182							40	164	72	106	48	77	111	236			88				22	45	42	149	71	37			44	57	49	37
89		76	183							51	196	23	76	80	106	113	255			89				22	45	36	142	48	10			52	59	58	34
90		42	157							50	214	18	102	51	67	38	192			90				35	53	32	119	64	23			64	63
91		75	182							42	225	26	117	80	105	0	139			91				51	70	23	93	72	31			47	38
92		74	157							27	220	63	169	39	91	20	146			92				41	67	40	80	85	42			75	64
93		100	153							30	220	65	168	39	91	47	147			93				38	68	40	80	85	38			67	53
94		91	113							41	226	62	171			15	111			94				21	46			83	31			66	42
95		81	61							23	204	116	223			7	110			95				46	51			72	18			67	41
96		111	38							53	221	40	152			7	110			96				48	42			72	13			48	19
97										34	184	79	197			8	120			97				32	18			88	22			46	17
98										26	159	67	201			15	119			98				51	29							52	23
99										43	158	67	201			26	148							50	19							57	31
100										54	166	87	240			26	164															62	36
101										41	162	92	254			0	141															71	45
102										49	174	76	237			11	150															63	37
103										16	144	93	245			0	119															67	41
104										11	144	111	209			0	150															76	47
105										43	189	96	143			3	149															54	23
106										39	204					2	147															76	35
107										36	226					23	154															74	31
108										47	244					24	149
109										55	238					10	142
110										18	195					39	182
111										36	216					15	193
112										51	240					40	230
113										41	248					32	236
114										38	241					33	247
																33	244
																35	255
																28	255
																40	255
																35	253
																25	210
																32	200
																70	210
																79	192
																79	192

## Sheet: Fig S1A & B 
		Receptivity, in %																														oviposition
		Wt R	n	Wt SP	n	tub R	n	tub SP	n	c155 R	n	c155 SP	n	repo R	n	repo SP	n	ppk R	n	ppk SP	n	fru R	n	fru SP	n	dsx R	n	dsx SP	n			Wt R	Wt SP	tub R	tub SP	c155 R	c155 SP	repo R	repo SP	ppk R	ppk SP	fru R	fru SP	dsx R	dsx SP
		81	21	10	21	100	21	5	21	71	18	67	21	81	16	19	16	57	21	71	21	87	21	14	21	87	21	33	21			5	34	2	34	4	18	2	3	2	0	0	0	0	9
		95	21	5	21	95	21	0	21	63	19	62	21	93.3	15	0	16	62	21	62	21	76.2	21	19	21	87	21	23.8	21			3	45	1	24	3	2	3	3	0	0	0	0	0	32
		100	21	0	21	100	21	10	21	68	19	62	21	87.5	16	25	16	67	21	43	21	89	19	19	21	75	20	21	19			0	46	0	47	0	24	0	0	0	0	0	10	0	28
	Mean	92		5		98.3333		5		67.3333		63.6667		87.2667		14.6667		62		58.6667		84.0667		17.3333		83		25.9333				0	42	0	93	0	30	0	0	0	1	0	4	0	9
	Std Err	5.68624		2.88675		1.66667		2.88675		2.33333		1.66667		3.55262		7.5351		2.88675		8.25295		3.97548		1.66667		4		3.62461				0	55	0	78	0	9	0	0	0	1	0	3	0	1
																																0	49	0	68	0	21	0	0	0	5	0	0	4	32
																																0	65	0	61	0	0	0	0	0	5	0	0	1	30
																																0	51	0	44	0	20	0	0	0	7	0	3	0	38
																																0	59	0	65	1	20	0	0	0	16	0	1	0	5
																																0	52	0	56	0	18	0	0	0	28	0	3	0	16
																																										0	6	0	9
																																										2	5	0	0
																																										3	0	0	0
																																										1		0	8
																																												0	16
																															Mean	0.8	49.8	0.3	57	0.8	16.2	0.5	0.6	0.2	6.3	0.428571	2.69231	0.333333	15.5333
																															Std Err	0.553775	2.78408	0.213437	6.52005	0.466667	3.02875	0.341565	0.4	0.2	2.87537	0.250588	0.84265	0.270214	3.38184

## Sheet: Fig S3A, B
		Receptivity, in %																		Oviposition
		C155 R	n	C155 SP	n	ppk R	n	ppk SP	n	fru R	n	fru SP	n	dsx R	n	dsx SP	n			C155 R	C155 SP	ppk R	ppk SP	fru R	fru SP	dsx R	dsx SP
		100	16	0	16	100	16	0	16	81	16	0	16	75	16	0	16			0	43	7	51	3	59	4	15
		100	16	0	16	93.75	16	6.25	16	93.75	16	0	16	81	16	6.25	16			0	76	2	73	0	64	5	7
		100	16	0	16	93.75	16	0	16	93.75	16	0	16	81	16	0	16			0	53	0	67	0	24	2	17
	Mean	100		0		95.8333		2.08333		89.5		0		79		2.08333				0	72	0	65	0	58	0	6
	Std Err	0		0		2.08333		2.08333		4.25		0		2		2.08333				0	65	0	59	0	61	0	4
																				0	66	0	63	0	59	0	3
																				18	79	0	77	0	51	0	0
																				5	62	0	69	0	71	0	0
																			Mean	2.875	64.5	1.125	65.5	0.375	55.875	1.375	6.5
																			Std Err	2.24752	4.22999	0.875	2.87228	0.375	4.97292	0.730399	2.2599

## Sheet: Fig S4
	Tissue expression
		tissue	nup54	nup58	nup62
	larva	CNS	183.425	156.1	345.525
		Midgut	41.45	47.65	64.95
		Hindgut	56.6	56.4	94.5
		Malpighian tubules	46.9	37	68.8
		Fat body	71.5	94.2	76.2
		Salivary gland	103.3	76.9	132.9
		Trachea	77.425	60.825	231.275
		Carcass	55.55	51.95	76.725
	Adult	Head	39.9	43.2	92.1
		Eye	52.65	29.125	171.225
		Brain	65.8	72.8	140.4
		Thoracic-Abdominal ganglion	57.2	53.1	124.3
		Crop	67	60.3	97.3
		Midgut	33.1	43.4	60.1
		Hindgut	40.7	48	63.7
		Malpighian tubules	48.5	46.8	36.8
		Fat body	32.1	23.3	48.7
		Salivary gland	59	67.7	81.7
		Heart	35.425	22.125	73.275
		Virgin female spermatheca	39.4	40.8	61.7
		Inseminated female spermatheca	41.7	47.9	73.9
		Ovary	335.7	344.3	394.9
		Testis	390.1	471.8	264.5
		Male accessory gland	90.9	54	127.4
		Carcass	43.1	41.5	58.6
	Developmental expression
		developmental stage	nup54	nup58	nup62
	embryo	0-2h	69	71	72
		2-4h	59	58	116
		4-6h	36	37	94
		6-8h	29	26	65
		8-10h	23	18	55
		10-12h	17	12	36
		12-14h	14	8	29
		14-16h	13	8	24
		16-18h	16	6	22
		18-20h	18	4	13
		20-22h	11	4	42
		22-24h	11	3	32
	larva	L1	16	11	18
		L2	14	10	16
		L3 12h old	11	7	12
		L3 puffstage 1-2	8	8	15
		L3 puffstage 3-6	12	12	18
		L3 puffstage 7-9	13	13	23
	pupae	white prepupae new	12	12	20
		white prepupae 12h	17	16	25
		white prepupae 24h	19	22	28
		2d postWPP	17	17	21
		3d postWPP	12	14	15
		4d postWPP	12	16	9
	adult	male 1day	18	24	15
		male 5day	25	35	21
		male 30day	25	39	17
		female 1day	19	22	23
		female 5day	37	38	45
		female 30day	39	42	47

## Sheet: Fig S5B, C
			Receptivity														Oviposition
			Control (Ringer)	n	Control (SP)	n	g8831 (Ringer)	n	g8831 (SP)	n	ele (Ringer)	n	ele (SP)	n			Control (Ringer)	Control (SP)	g8831 (Ringer)	g8831 (SP)	ele (Ringer)	ele (SP)
			93.33	15	0	15	50	8	0	10	86.66	15	7.14	14			0	51	0	54	0	71
			80	10	7.6	13	87.5	8	13.33	15	91.66	12	0	13			0	60	0	83	3	54
			100	10	0	14	75	8	0	10	75	12	7.14	14			2	55	0	56	0	17
													0	10			0	68	0	67	0	32
													7.14	14			1	60	0	66	11	51
		Mean	91.11		2.53333		70.8333		4.44333		84.44		4.284				0	49	0	57	0	62
		Std Err	5.87924		2.53333		11.024		4.44333		4.93576		1.74894				2	46	0	61	0	53
																	0	46	14	56	2	54
																	0	63	2	60	0	35
																	0	32	0	68	0	42
																Mean	0.5	53	1.6	62.8	1.6	47.1
																Std Err	0.268742	3.30992	1.39204	2.74388	1.09747	4.99433
